# Supplementary material for: Poly[[triaqua­(μ3-4-oxidopyridine-2,6-dicarboxyl­ato)europium(III)] monohydrate]
Source: Acta Crystallogr Sect E Struct Rep Online. 2010 Nov 30;66(Pt 12):m1694–5. doi: 10.1107/S1600536810048518 (PMC3011704; doi:10.1107/S1600536810048518)
Supplement: Supplementary file 1 [file e-66-m1694-sup1.cif]

##############################################################################
###                                                                        ###
###        Electronic paper (Acta Crystallographica Section E)             ###
###                                                                        ###
##############################################################################
#                                                                            #
# This CIF contains the data in a paper accepted for publication in Acta     #
# Crystallographica Section E. It conforms to the requirements of Notes      #
# for Authors for Section E, and has been peer reviewed under the auspices   #
# of the IUCr Commission on Journals.                                        #
#                                                                            #
# Full details of the Crystallographic Information File format               #
# are given in the paper "The Crystallographic Information File (CIF):       #
# a New Standard Archive File for Crystallography" by S. R. Hall, F. H.      #
# Allen and I. D. Brown [Acta Cryst. (1991), A47, 655-685].                  #
#                                                                            #
# The current version of the core CIF dictionary is obtainable from          #
# ftp://ftp.iucr.org/pub/cif_core.dic. The current version number is 2.4.    #
#                                                                            #
# Software is freely available for graphical display of the structure(s) in  #
# this CIF.  For information consult the CIF home page http://www.iucr.org/  #
# cif/home.html                                                              #
#                                                                            #
# This file may be used for bona fide research purposes within the           #
# scientific community so long as proper attribution is given to the journal # 
# article from which it was obtained.                                        #
#                                                                            #
##############################################################################
                                             
data_I
_audit_creation_method     SHELXL-97
_chemical_name_systematic
;
Poly[[triaqua(\m~3~-4-oxidopyridine-2,6-dicarboxylato)europium(III)]
monohydrate]
;
_chemical_name_common     ?
_chemical_formula_moiety     'C7 H8 Eu N O8, H2 O'
_chemical_formula_sum     'C7 H10 Eu N O9'
_chemical_formula_iupac     '[Eu (C7 H2 N O5) (H2 O)3], H2 O'
_chemical_formula_weight     404.12
_chemical_melting_point     ?
_symmetry_cell_setting     monoclinic
_symmetry_space_group_name_H-M     'P 21/n'
_symmetry_space_group_name_Hall     '-P 2yn'
loop_
    _symmetry_equiv_pos_as_xyz
    'x, y, z'
    '-x+1/2, y+1/2, -z+1/2'
    '-x, -y, -z'
    'x-1/2, -y-1/2, z-1/2'
_cell_length_a     10.0041(15)
_cell_length_b     7.5456(11)
_cell_length_c     15.528(2)
_cell_angle_alpha     90.00
_cell_angle_beta     104.8900(10)
_cell_angle_gamma     90.00
_cell_volume     1132.8(3)
_cell_formula_units_Z     4
_cell_measurement_reflns_used     3455
_cell_measurement_theta_min     2.78
_cell_measurement_theta_max     28.27
_cell_measurement_temperature     296(2)
_exptl_crystal_description     block
_exptl_crystal_colour     colorless
_exptl_crystal_size_max     0.35
_exptl_crystal_size_mid     0.32
_exptl_crystal_size_min     0.31
_exptl_crystal_density_diffrn     2.370
_exptl_crystal_density_meas     ?
_exptl_crystal_density_method     'not measured'
_exptl_crystal_F_000     776
_exptl_absorpt_coefficient_mu     5.579
_exptl_absorpt_correction_type     multi-scan
_exptl_absorpt_process_details     '(SADABS; Bruker, 1997)'
_exptl_absorpt_correction_T_min     0.246
_exptl_absorpt_correction_T_max     0.277
_exptl_special_details
;
;
_diffrn_ambient_temperature     296(2)
_diffrn_radiation_type     MoK\a
_diffrn_radiation_wavelength     0.71073
_diffrn_radiation_source     'fine-focus sealed tube'
_diffrn_radiation_monochromator     graphite
_diffrn_measurement_device_type     'Bruker APEXII CCD'
_diffrn_measurement_method     '\f and \w'
_diffrn_detector_area_resol_mean     ?
_diffrn_reflns_number     4884
_diffrn_reflns_av_R_equivalents     0.0737
_diffrn_reflns_av_sigmaI/netI     0.0663
_diffrn_reflns_theta_min     2.78
_diffrn_reflns_theta_max     25.50
_diffrn_reflns_theta_full     25.50
_diffrn_measured_fraction_theta_max     0.960
_diffrn_measured_fraction_theta_full     0.960
_diffrn_reflns_limit_h_min     -11
_diffrn_reflns_limit_h_max     12
_diffrn_reflns_limit_k_min     -9
_diffrn_reflns_limit_k_max     7
_diffrn_reflns_limit_l_min     -14
_diffrn_reflns_limit_l_max     18
_diffrn_standards_number     0
_diffrn_standards_interval_count     ?
_diffrn_standards_interval_time     ?
_diffrn_standards_decay_%     ?
_refine_special_details
;
Refinement of <i>F</i>^2^ against ALL reflections. The weighted <i>R</i>-factor
<i>wR</i> and goodness of fit <i>S</i> are based on <i>F</i>^2^, conventional
<i>R</i>-factors <i>R</i> are based on <i>F</i>, with <i>F</i> set to zero for
negative <i>F</i>^2^. The threshold expression of <i>F</i>^2^ >
\s(<i>F</i>^2^) is used only for calculating <i>R</i>-factors(gt) <i>etc</i>.
and is not relevant to the choice of reflections for refinement.
<i>R</i>-factors based on <i>F</i>^2^ are statistically about twice as large
as those based on <i>F</i>, and <i>R</i>- factors based on ALL data will be
even larger.
;
_reflns_number_total     2023
_reflns_number_gt     1856
_reflns_threshold_expression     I>2\s(I)
_refine_ls_structure_factor_coef     Fsqd
_refine_ls_matrix_type     full
_refine_ls_R_factor_all     0.0276
_refine_ls_R_factor_gt     0.0256
_refine_ls_wR_factor_gt     0.0633
_refine_ls_wR_factor_ref     0.0650
_refine_ls_goodness_of_fit_ref     1.056
_refine_ls_restrained_S_all     1.054
_refine_ls_number_reflns     2023
_refine_ls_number_parameters     196
_refine_ls_number_restraints     12
_refine_ls_hydrogen_treatment     mixed
_refine_ls_weighting_scheme     calc
_refine_ls_weighting_details
                      'calc w=1/[\s^2^(Fo^2^)+0.5803P] where P=(Fo^2^+2Fc^2^)/3'
_atom_sites_solution_hydrogens     geom
_atom_sites_solution_primary     direct
_atom_sites_solution_secondary     difmap
_refine_ls_shift/su_max     0.001
_refine_ls_shift/su_mean     0.000
_refine_diff_density_max     0.817
_refine_diff_density_min     -1.693
_refine_ls_extinction_method     'SHELXL97 (Sheldrick, 2008)'
_refine_ls_extinction_coef     0.0273(8)
_refine_ls_extinction_expression
                                  'Fc^*^=kFc[1+0.001xFc^2^\l^3^/sin(2\q)]^-1/4^'
loop_
    _atom_type_symbol
    _atom_type_description
    _atom_type_scat_dispersion_real
    _atom_type_scat_dispersion_imag
    _atom_type_scat_source
    'C' 'C' 0.0033 0.0016
                         'International Tables Vol C Tables 4.2.6.8 and 6.1.1.4'
    'H' 'H' 0.0000 0.0000
                         'International Tables Vol C Tables 4.2.6.8 and 6.1.1.4'
    'N' 'N' 0.0061 0.0033
                         'International Tables Vol C Tables 4.2.6.8 and 6.1.1.4'
    'O' 'O' 0.0106 0.0060
                         'International Tables Vol C Tables 4.2.6.8 and 6.1.1.4'
    'Eu' 'Eu' -0.1578 3.6682
                         'International Tables Vol C Tables 4.2.6.8 and 6.1.1.4'
_computing_data_collection     'APEX2 (Bruker, 1997)'
_computing_cell_refinement     'SAINT (Bruker, 1997)'
_computing_data_reduction     'SAINT (Bruker, 1997)'
_computing_structure_solution     'SHELXS97 (Sheldrick, 2008)'
_computing_structure_refinement     'SHELXL97 (Sheldrick, 2008)'
_computing_molecular_graphics     'SHELXTL (Sheldrick, 2008)'
_computing_publication_material     'SHELXTL (Sheldrick, 2008)'
loop_
    _atom_site_type_symbol
    _atom_site_label
    _atom_site_fract_x
    _atom_site_fract_y
    _atom_site_fract_z
    _atom_site_U_iso_or_equiv
    _atom_site_adp_type
    _atom_site_calc_flag
    _atom_site_refinement_flags
    _atom_site_occupancy
    _atom_site_disorder_assembly
    _atom_site_disorder_group
    Eu Eu1 0.500412(13) 0.82415(2) 0.746168(10) 0.01204(13) Uani d . 1 . .
    C C1 0.7849(3) 0.5972(4) 0.8389(2) 0.0179(7) Uani d . 1 . .
    C C2 0.7266(3) 0.6188(4) 0.9168(2) 0.0159(7) Uani d . 1 . .
    C C3 0.7942(3) 0.5648(4) 1.0015(2) 0.0168(7) Uani d . 1 . .
    H H3 0.8789 0.5069 1.0112 0.020 Uiso calc R 1 . .
    H H5 0.5632 0.7067 1.0980 0.020 Uiso d R 1 . .
    C C4 0.7362(3) 0.5967(4) 1.0731(2) 0.0153(7) Uani d . 1 . .
    C C5 0.6069(3) 0.6829(4) 1.0528(2) 0.0164(8) Uani d . 1 . .
    C C6 0.5456(3) 0.7327(4) 0.9664(2) 0.0142(7) Uani d . 1 . .
    C C7 0.4087(3) 0.8280(4) 0.9380(2) 0.0163(8) Uani d . 1 . .
    H H1W 0.492(5) 0.543(3) 0.609(3) 0.073(17) Uiso d D 1 . .
    H H2W 0.536(5) 0.692(5) 0.567(3) 0.060(17) Uiso d D 1 . .
    H H3W 0.327(5) 0.552(7) 0.785(2) 0.08(2) Uiso d D 1 . .
    H H4W 0.315(4) 0.511(6) 0.6919(18) 0.071(17) Uiso d D 1 . .
    H H5W 0.660(4) 1.125(6) 0.802(2) 0.069(17) Uiso d D 1 . .
    H H6W 0.623(4) 1.093(6) 0.8862(12) 0.047(13) Uiso d D 1 . .
    H H7W 0.034(5) 0.735(6) 0.899(4) 0.11(2) Uiso d D 1 . .
    H H8W 0.155(2) 0.835(6) 0.949(4) 0.078(19) Uiso d D 1 . .
    N N1 0.6033(3) 0.7025(3) 0.89845(18) 0.0151(6) Uani d . 1 . .
    O O1 0.7227(3) 0.6764(3) 0.76842(16) 0.0270(7) Uani d . 1 . .
    O O2 0.8922(2) 0.5058(3) 0.84687(15) 0.0234(6) Uani d . 1 . .
    O O3 0.3689(2) 0.8704(3) 0.85661(15) 0.0211(5) Uani d . 1 . .
    O O4 0.3426(2) 0.8572(3) 0.99465(16) 0.0245(6) Uani d . 1 . .
    O O5 0.8011(2) 0.5511(3) 1.15508(14) 0.0202(5) Uani d . 1 . .
    O O6 0.5004(3) 0.6614(3) 0.61007(18) 0.0275(6) Uani d D 1 . .
    O O7 0.3631(3) 0.5587(4) 0.73985(19) 0.0323(7) Uani d D 1 . .
    O O8 0.6026(3) 1.0809(4) 0.82870(18) 0.0319(7) Uani d D 1 . .
    O O9 0.0664(3) 0.8216(3) 0.9349(2) 0.0367(8) Uani d D 1 . .
loop_
    _atom_site_aniso_label
    _atom_site_aniso_U_11
    _atom_site_aniso_U_22
    _atom_site_aniso_U_33
    _atom_site_aniso_U_12
    _atom_site_aniso_U_13
    _atom_site_aniso_U_23
    Eu1 0.01379(17) 0.01728(17) 0.00543(16) 0.00006(5) 0.00313(11) 0.00080(5)
    C1 0.0194(16) 0.0240(17) 0.0107(17) 0.0022(14) 0.0047(14) -0.0012(14)
    C2 0.0192(16) 0.0166(16) 0.0130(17) 0.0000(13) 0.0060(14) 0.0001(14)
    C3 0.0189(16) 0.0193(16) 0.0119(16) 0.0030(13) 0.0031(14) 0.0014(13)
    C4 0.0194(15) 0.0171(16) 0.0079(16) -0.0042(13) 0.0010(13) 0.0026(13)
    C5 0.0186(17) 0.0243(18) 0.0094(17) -0.0032(12) 0.0092(14) -0.0015(13)
    C6 0.0195(17) 0.0153(15) 0.0094(16) -0.0007(13) 0.0068(14) -0.0007(13)
    C7 0.0180(17) 0.0193(17) 0.0109(18) -0.0021(13) 0.0028(15) -0.0021(13)
    N1 0.0175(14) 0.0206(13) 0.0071(14) 0.0027(11) 0.0033(12) 0.0021(11)
    O1 0.0276(14) 0.0468(17) 0.0090(13) 0.0166(11) 0.0092(11) 0.0085(11)
    O2 0.0241(13) 0.0330(14) 0.0128(12) 0.0135(11) 0.0043(10) -0.0014(11)
    O3 0.0201(11) 0.0338(13) 0.0094(12) 0.0077(11) 0.0041(10) 0.0031(11)
    O4 0.0236(12) 0.0419(15) 0.0110(13) 0.0061(11) 0.0097(11) -0.0009(11)
    O5 0.0206(11) 0.0305(13) 0.0087(12) -0.0030(10) 0.0021(10) 0.0042(10)
    O6 0.0423(17) 0.0266(15) 0.0169(15) -0.0036(12) 0.0135(14) -0.0033(11)
    O7 0.0413(16) 0.0376(16) 0.0212(15) -0.0181(13) 0.0141(14) -0.0058(13)
    O8 0.0451(16) 0.0393(16) 0.0164(14) -0.0194(14) 0.0172(13) -0.0085(12)
    O9 0.0278(16) 0.0311(16) 0.049(2) 0.0034(12) 0.0062(15) 0.0025(13)
_geom_special_details
;
All e.s.d.'s (except the e.s.d. in the dihedral angle between two l.s. planes)
are estimated using the full covariance matrix. The cell e.s.d.'s are taken
into account individually in the estimation of e.s.d.'s in distances, angles
and torsion angles; correlations between e.s.d.'s in cell parameters are only
used when they are defined by crystal symmetry. An approximate (isotropic)
treatment of cell e.s.d.'s is used for estimating e.s.d.'s involving l.s.
planes.
;
loop_
    _geom_bond_atom_site_label_1
    _geom_bond_atom_site_label_2
    _geom_bond_site_symmetry_2
    _geom_bond_distance
    _geom_bond_publ_flag
    Eu1 O5 4_575 2.327(2) y
    Eu1 O8 . 2.401(3) y
    Eu1 O7 . 2.416(3) y
    Eu1 O1 . 2.432(2) y
    Eu1 O2 2_656 2.433(2) y
    Eu1 O3 . 2.440(2) y
    Eu1 O6 . 2.445(3) y
    Eu1 N1 . 2.498(3) y
    C1 O2 . 1.255(4) ?
    C1 O1 . 1.262(4) ?
    C1 C2 . 1.481(5) ?
    C2 N1 . 1.350(4) ?
    C2 C3 . 1.376(4) ?
    C3 C4 . 1.402(5) ?
    C3 H3 . 0.9300 ?
    C4 O5 . 1.317(3) ?
    C4 C5 . 1.410(4) ?
    C5 C6 . 1.377(4) ?
    C5 H5 . 0.9344 ?
    C6 N1 . 1.345(4) ?
    C6 C7 . 1.509(4) ?
    C7 O4 . 1.249(4) ?
    C7 O3 . 1.264(4) ?
    O2 Eu1 2_646 2.433(2) ?
    O5 Eu1 4_676 2.327(2) ?
    O6 H1W . 0.895(19) ?
    O6 H2W . 0.867(19) ?
    O7 H3W . 0.871(19) ?
    O7 H4W . 0.856(19) ?
    O8 H5W . 0.855(19) ?
    O8 H6W . 0.868(18) ?
    O9 H7W . 0.861(19) ?
    O9 H8W . 0.861(19) ?
loop_
    _geom_angle_atom_site_label_1
    _geom_angle_atom_site_label_2
    _geom_angle_atom_site_label_3
    _geom_angle_site_symmetry_1
    _geom_angle_site_symmetry_3
    _geom_angle
    _geom_angle_publ_flag
    O5 Eu1 O8 4_575 . 100.29(9) ?
    O5 Eu1 O7 4_575 . 85.49(9) ?
    O8 Eu1 O7 . . 148.21(10) ?
    O5 Eu1 O1 4_575 . 151.83(8) ?
    O8 Eu1 O1 . . 92.61(9) ?
    O7 Eu1 O1 . . 96.63(9) ?
    O5 Eu1 O2 4_575 2_656 81.44(8) ?
    O8 Eu1 O2 . 2_656 70.73(9) ?
    O7 Eu1 O2 . 2_656 140.91(9) ?
    O1 Eu1 O2 . 2_656 79.36(8) ?
    O5 Eu1 O3 4_575 . 80.61(8) ?
    O8 Eu1 O3 . . 75.04(9) ?
    O7 Eu1 O3 . . 75.15(9) ?
    O1 Eu1 O3 . . 127.18(8) ?
    O2 Eu1 O3 2_656 . 137.46(8) ?
    O5 Eu1 O6 4_575 . 82.43(9) ?
    O8 Eu1 O6 . . 140.55(10) ?
    O7 Eu1 O6 . . 71.01(10) ?
    O1 Eu1 O6 . . 71.90(9) ?
    O2 Eu1 O6 2_656 . 70.83(9) ?
    O3 Eu1 O6 . . 143.08(9) ?
    O5 Eu1 N1 4_575 . 143.53(9) ?
    O8 Eu1 N1 . . 77.05(9) ?
    O7 Eu1 N1 . . 79.95(9) ?
    O1 Eu1 N1 . . 63.77(9) ?
    O2 Eu1 N1 2_656 . 129.18(9) ?
    O3 Eu1 N1 . . 63.42(8) ?
    O6 Eu1 N1 . . 122.83(9) ?
    O5 Eu1 H5W 4_575 . 101.3(10) ?
    O8 Eu1 H5W . . 17.0(6) ?
    O7 Eu1 H5W . . 164.4(6) ?
    O1 Eu1 H5W . . 84.1(10) ?
    O2 Eu1 H5W 2_656 . 54.6(6) ?
    O3 Eu1 H5W . . 91.9(6) ?
    O6 Eu1 H5W . . 123.6(6) ?
    N1 Eu1 H5W . . 86.4(8) ?
    O2 C1 O1 . . 124.4(3) ?
    O2 C1 C2 . . 119.1(3) ?
    O1 C1 C2 . . 116.5(3) ?
    N1 C2 C3 . . 122.6(3) ?
    N1 C2 C1 . . 114.1(3) ?
    C3 C2 C1 . . 123.2(3) ?
    C2 C3 C4 . . 120.4(3) ?
    C2 C3 H3 . . 119.8 ?
    C4 C3 H3 . . 119.8 ?
    O5 C4 C3 . . 121.4(3) ?
    O5 C4 C5 . . 122.2(3) ?
    C3 C4 C5 . . 116.4(3) ?
    C6 C5 C4 . . 119.8(3) ?
    C6 C5 H5 . . 120.2 ?
    C4 C5 H5 . . 120.0 ?
    N1 C6 C5 . . 123.0(3) ?
    N1 C6 C7 . . 113.1(3) ?
    C5 C6 C7 . . 123.9(3) ?
    O4 C7 O3 . . 124.9(3) ?
    O4 C7 C6 . . 118.9(3) ?
    O3 C7 C6 . . 116.2(3) ?
    C6 N1 C2 . . 117.8(3) ?
    C6 N1 Eu1 . . 121.6(2) ?
    C2 N1 Eu1 . . 120.3(2) ?
    C1 O1 Eu1 . . 124.7(2) ?
    C1 O2 Eu1 . 2_646 138.4(2) ?
    C7 O3 Eu1 . . 125.3(2) ?
    C4 O5 Eu1 . 4_676 127.88(19) ?
    Eu1 O6 H1W . . 119(3) ?
    Eu1 O6 H2W . . 129(3) ?
    H1W O6 H2W . . 108(3) ?
    Eu1 O7 H3W . . 111(3) ?
    Eu1 O7 H4W . . 125(3) ?
    H3W O7 H4W . . 115(3) ?
    Eu1 O8 H5W . . 108(3) ?
    Eu1 O8 H6W . . 126(3) ?
    H5W O8 H6W . . 116(3) ?
    H7W O9 H8W . . 116(3) ?
loop_
    _geom_torsion_atom_site_label_1
    _geom_torsion_atom_site_label_2
    _geom_torsion_atom_site_label_3
    _geom_torsion_atom_site_label_4
    _geom_torsion_site_symmetry_1
    _geom_torsion_site_symmetry_2
    _geom_torsion_site_symmetry_3
    _geom_torsion_site_symmetry_4
    _geom_torsion
    _geom_torsion_publ_flag
    O2 C1 C2 N1 . . . . -173.0(3) ?
    O1 C1 C2 N1 . . . . 8.2(4) ?
    O2 C1 C2 C3 . . . . 9.4(5) ?
    O1 C1 C2 C3 . . . . -169.3(3) ?
    N1 C2 C3 C4 . . . . -0.4(5) ?
    C1 C2 C3 C4 . . . . 177.0(3) ?
    C2 C3 C4 O5 . . . . -177.9(3) ?
    C2 C3 C4 C5 . . . . 0.9(5) ?
    O5 C4 C5 C6 . . . . 178.0(3) ?
    C3 C4 C5 C6 . . . . -0.8(4) ?
    C4 C5 C6 N1 . . . . 0.2(5) ?
    C4 C5 C6 C7 . . . . -179.0(3) ?
    N1 C6 C7 O4 . . . . 177.2(3) ?
    C5 C6 C7 O4 . . . . -3.5(5) ?
    N1 C6 C7 O3 . . . . -1.8(4) ?
    C5 C6 C7 O3 . . . . 177.4(3) ?
    C5 C6 N1 C2 . . . . 0.3(5) ?
    C7 C6 N1 C2 . . . . 179.6(3) ?
    C5 C6 N1 Eu1 . . . . -173.3(2) ?
    C7 C6 N1 Eu1 . . . . 6.0(4) ?
    C3 C2 N1 C6 . . . . -0.2(5) ?
    C1 C2 N1 C6 . . . . -177.8(3) ?
    C3 C2 N1 Eu1 . . . . 173.5(2) ?
    C1 C2 N1 Eu1 . . . . -4.1(4) ?
    O5 Eu1 N1 C6 4_575 . . . -15.8(3) ?
    O8 Eu1 N1 C6 . . . . 74.1(2) ?
    O7 Eu1 N1 C6 . . . . -83.8(2) ?
    O1 Eu1 N1 C6 . . . . 173.6(3) ?
    O2 Eu1 N1 C6 2_656 . . . 125.5(2) ?
    O3 Eu1 N1 C6 . . . . -5.5(2) ?
    O6 Eu1 N1 C6 . . . . -143.3(2) ?
    O5 Eu1 N1 C2 4_575 . . . 170.8(2) ?
    O8 Eu1 N1 C2 . . . . -99.4(2) ?
    O7 Eu1 N1 C2 . . . . 102.7(2) ?
    O1 Eu1 N1 C2 . . . . 0.1(2) ?
    O2 Eu1 N1 C2 2_656 . . . -48.0(3) ?
    O3 Eu1 N1 C2 . . . . -178.9(3) ?
    O6 Eu1 N1 C2 . . . . 43.2(3) ?
    O2 C1 O1 Eu1 . . . . 172.3(2) ?
    C2 C1 O1 Eu1 . . . . -9.0(4) ?
    O5 Eu1 O1 C1 4_575 . . . -163.2(2) ?
    O8 Eu1 O1 C1 . . . . 79.2(3) ?
    O7 Eu1 O1 C1 . . . . -70.3(3) ?
    O2 Eu1 O1 C1 2_656 . . . 149.0(3) ?
    O3 Eu1 O1 C1 . . . . 6.0(3) ?
    O6 Eu1 O1 C1 . . . . -137.8(3) ?
    N1 Eu1 O1 C1 . . . . 5.0(3) ?
    O1 C1 O2 Eu1 . . . 2_646 -29.7(5) ?
    C2 C1 O2 Eu1 . . . 2_646 151.6(2) ?
    O4 C7 O3 Eu1 . . . . 177.6(2) ?
    C6 C7 O3 Eu1 . . . . -3.4(4) ?
    O5 Eu1 O3 C7 4_575 . . . 178.4(3) ?
    O8 Eu1 O3 C7 . . . . -78.2(3) ?
    O7 Eu1 O3 C7 . . . . 90.6(3) ?
    O1 Eu1 O3 C7 . . . . 3.6(3) ?
    O2 Eu1 O3 C7 2_656 . . . -115.4(2) ?
    O6 Eu1 O3 C7 . . . . 114.7(2) ?
    N1 Eu1 O3 C7 . . . . 4.6(2) ?
    C3 C4 O5 Eu1 . . . 4_676 69.8(4) ?
    C5 C4 O5 Eu1 . . . 4_676 -108.9(3) ?
loop_
    _geom_hbond_atom_site_label_D
    _geom_hbond_atom_site_label_H
    _geom_hbond_atom_site_label_A
    _geom_hbond_site_symmetry_A
    _geom_hbond_distance_DH
    _geom_hbond_distance_HA
    _geom_hbond_distance_DA
    _geom_hbond_angle_DHA
    O6 H1W O9 2_546 0.895(19) 1.85(3) 2.696(3) 158(4)
    O6 H2W O9 4_675 0.867(19) 2.15(3) 2.962(4) 156(4)
    O7 H4W O3 2_546 0.856(19) 2.09(3) 2.805(3) 141(4)
    O8 H5W O1 2_656 0.855(19) 1.84(2) 2.684(4) 168(4)
    O8 H6W O4 3_677 0.868(18) 1.833(19) 2.696(4) 173(4)
    O9 H7W O2 1_455 0.861(19) 2.26(3) 3.059(4) 155(5)
    O9 H8W O4 . 0.861(19) 1.84(2) 2.692(4) 172(6)
data_global
_journal_date_recd_electronic     2010-11-11
_journal_date_accepted     2010-11-21
_journal_name_full     'Acta Crystallographica, Section E'
_journal_year     2010
_journal_volume     66
_journal_issue     12
_journal_page_first     m1694
_journal_page_last     m1695
_journal_paper_category     QM
_journal_coeditor_code     HB5735
_publ_contact_author_name     'Dong-Yu Lv'
_publ_contact_author_address
;
Key Laboratory ofNonferrous Metal Chemistry and Resources Utilization of
Gansu Province, College of Chemistry and Chemical Engineering,
Lanzhou University,Lanzhou 730000
;
_publ_contact_author_email     'lvdy@lzu.edu.cn'
_publ_contact_author_fax     '+8609318912582'
_publ_contact_author_phone     '+86013893290264'
_publ_section_title
;
Poly[[triaqua(\m~3~-4-oxidopyridine-2,6-dicarboxylato)europium(III)]
monohydrate]
;
loop_
    _publ_author_name
    _publ_author_footnote
    _publ_author_address
    'Lv, Dong-Yu' .
;
Key Laboratory of Nonferrous Metal Chemistry and
Resources Utilization of Gansu Province
College of Chemistry and Chemical Engineering
Lanzhou University
Lanzhou
Gansu 730000
People's Republic of China
;
    'Gao, Zhu-Qing' .
;
School of Chemistry and Biology Engineering
Taiyuan University of Science and Technology
Taiyuan 030021
People's Republic of China
;
    'Gu, Jin-Zhong' .
;
Key Laboratory of Nonferrous Metal Chemistry and
Resources Utilization of Gansu Province
College of Chemistry and Chemical Engineering
Lanzhou University
Lanzhou
Gansu 730000
People's Republic of China
;
