# Supplementary material for: Poly[[triaqua­(μ3-4-oxidopyridine-2,6-dicarboxyl­ato)europium(III)] monohydrate]
Source: Acta Crystallogr Sect E Struct Rep Online. 2010 Nov 30;66(Pt 12):m1694–5. doi: 10.1107/S1600536810048518 (PMC3011704; doi:10.1107/S1600536810048518)
Supplement: Supplementary file 2 [file e-66-m1694-Isup2.hkl]

# 
# h,k,l, Fc-squared, Fo-squared, sigma(Fo-squared) and status flag 
# 
data_I
_shelx_title ' P21n in P2(1)/n' 
_shelx_refln_list_code          4 
_shelx_F_calc_maximum      260.85 
_exptl_crystal_F_000       776.00 
_reflns_d_resolution_high  0.8255 
 
loop_ 
 _symmetry_equiv_pos_as_xyz 
 'x, y, z' 
 '-x+1/2, y+1/2, -z+1/2' 
 '-x, -y, -z' 
 'x-1/2, -y-1/2, z-1/2' 
 
_cell_length_a    10.0041 
_cell_length_b     7.5456 
_cell_length_c    15.5282 
_cell_angle_alpha  90.000 
_cell_angle_beta  104.890 
_cell_angle_gamma  90.000 
 
_shelx_F_squared_multiplier     1.000 
 
loop_ 
 _refln_index_h 
 _refln_index_k 
 _refln_index_l 
 _refln_F_squared_calc 
 _refln_F_squared_meas 
 _refln_F_squared_sigma 
 _refln_observed_status 
   4   0   0    23165.47    24531.07   1322.36 o 
   6   0   0    16916.63    16487.30    670.87 o 
   8   0   0    21768.25    22662.29    922.52 o 
  10   0   0    14426.95    14795.47    850.72 o 
   1   1   0    16929.58    16655.62   1624.49 o 
   2   1   0       55.63       60.45      5.96 o 
   3   1   0      903.70      761.19     31.04 o 
   4   1   0     2284.31     2337.19     82.89 o 
   5   1   0     4169.75     3949.83    116.91 o 
   6   1   0     1013.75     1002.75     33.87 o 
   7   1   0     3393.64     3235.05     98.74 o 
   8   1   0      147.53      145.78     14.02 o 
   9   1   0     3152.98     3174.49    115.20 o 
  10   1   0       78.56       68.06     11.65 o 
  11   1   0     2285.35     2464.27    116.63 o 
   1   2   0    29041.35    29341.24   1568.08 o 
   2   2   0    34550.15    36458.79   2927.45 o 
   3   2   0      228.24      220.86      9.53 o 
   4   2   0    16166.49    15888.54    866.32 o 
   5   2   0      335.99      396.50     19.35 o 
   6   2   0     6356.36     6159.72    209.76 o 
   7   2   0      541.31      557.37     26.94 o 
   8   2   0     4571.46     4404.60    155.22 o 
   9   2   0      130.29      124.06     13.59 o 
  10   2   0     2453.06     2546.58     97.79 o 
  11   2   0       41.26       39.26     11.65 o 
   1   3   0    19588.75    17005.30    699.87 o 
   2   3   0     9244.24     9162.54    266.10 o 
   3   3   0    24860.08    25246.29    769.46 o 
   4   3   0       13.22       11.56      3.11 o 
   5   3   0    19830.18    19904.84    680.24 o 
   6   3   0       15.09       20.77      5.98 o 
   7   3   0    23193.06    24382.43    807.92 o 
   8   3   0       25.46       37.46      8.83 o 
   9   3   0     6401.96     6751.18    235.52 o 
  10   3   0       28.55        8.04      8.36 o 
  11   3   0     6358.46     6685.78    512.64 o 
   0   4   0     9029.79     8343.52    345.16 o 
   1   4   0      117.19      114.29      8.77 o 
   2   4   0      457.04      407.24     17.80 o 
   3   4   0     2280.97     2312.90     72.51 o 
   4   4   0     2746.80     2749.23    134.96 o 
   5   4   0       27.27       44.96      8.19 o 
   6   4   0     1744.82     1717.23     78.11 o 
   7   4   0      108.59      103.14     13.98 o 
   8   4   0     1494.62     1576.80    108.41 o 
   9   4   0       18.02       20.02      8.90 o 
  10   4   0      487.89      502.18     31.92 o 
   1   5   0     5805.10     5272.55    158.64 o 
   2   5   0      202.72      181.65     12.35 o 
   3   5   0    10532.58    10352.87    349.51 o 
   4   5   0      170.70      169.27     14.78 o 
   5   5   0     8813.96     9170.41    424.40 o 
   6   5   0      228.67      231.14     18.46 o 
   7   5   0     6790.97     7346.97    255.59 o 
   8   5   0      355.44      336.41     24.85 o 
   9   5   0     3516.56     3887.77    330.64 o 
   0   6   0    17476.67    16942.24    697.03 o 
   1   6   0        6.10       11.78      8.01 o 
   2   6   0    19199.69    18916.25    784.20 o 
   3   6   0       96.21      106.43     17.72 o 
   4   6   0     8864.74     9145.04    372.95 o 
   5   6   0      148.67      139.36     23.29 o 
   6   6   0     8723.16     9553.82    656.60 o 
   7   6   0        1.56       -8.49      9.15 o 
   8   6   0     7218.27     8119.86    726.01 o 
   1   7   0      588.98      615.54     33.09 o 
   2   7   0       16.26       16.41      9.28 o 
   3   7   0       25.42       28.52      9.51 o 
   4   7   0       43.61       37.77     15.21 o 
   5   7   0      110.16      101.68     14.97 o 
   6   7   0       36.61       28.37     10.05 o 
   7   7   0      477.36      478.67     72.66 o 
   0   8   0     7971.22     7886.40    471.14 o 
   1   8   0       20.29       22.53     12.91 o 
   2   8   0     5631.28     5621.29    301.28 o 
   3   8   0       12.86       -0.26      8.69 o 
   4   8   0     4395.21     4706.72    282.06 o 
   5   8   0      104.62       87.59     15.55 o 
   1   9   0     3972.41     3952.38    180.90 o 
   2   9   0       41.72       46.56     33.81 o 
 -11   0   1      387.45      423.20     45.62 o 
  -9   0   1       26.97       33.63     10.19 o 
  -7   0   1      649.38      671.19     35.00 o 
  -5   0   1     7510.07     7650.11    313.51 o 
  -3   0   1     1650.83     1758.93     74.04 o 
   1   0   1     1209.18     1204.63     64.73 o 
   3   0   1     3735.73     3817.00    226.39 o 
   5   0   1      330.85      325.82     23.72 o 
   7   0   1       82.87       95.36     12.58 o 
   9   0   1        9.23       24.77      9.25 o 
  11   0   1        0.66        0.43     13.00 o 
 -11   1   1     8227.19     8641.30    361.30 o 
 -10   1   1      250.67      235.39     24.44 o 
  -9   1   1    12819.31    13212.99    442.88 o 
  -8   1   1        3.86        1.69      4.65 o 
  -7   1   1    16165.04    16697.37    481.19 o 
  -6   1   1     1807.35     1861.85     58.22 o 
  -5   1   1    39721.54    45722.98   2432.54 o 
  -4   1   1     3259.74     3597.30    105.74 o 
  -3   1   1    18016.60    19030.48   1175.61 o 
  -2   1   1      467.66      537.57     20.63 o 
  -1   1   1    68042.20    60931.95   8032.09 o 
   0   1   1      873.78      900.33     35.07 o 
   1   1   1    48685.81    62959.25   7954.30 o 
   2   1   1    11492.81    12127.79    854.27 o 
   3   1   1    40833.09    46492.02   4409.25 o 
   4   1   1       59.44       54.94      9.58 o 
   5   1   1    20963.16    20630.45   1008.54 o 
   6   1   1       37.90       33.42      5.61 o 
   7   1   1    19509.75    19730.59    652.17 o 
   8   1   1        0.05        5.78      5.89 o 
   9   1   1    11871.44    12207.94    410.49 o 
  10   1   1       70.69       71.29     11.90 o 
  11   1   1     3826.20     3963.46    177.06 o 
 -11   2   1        0.31       -8.89      6.96 o 
 -10   2   1     4174.13     4490.08    219.22 o 
  -9   2   1        6.05        2.75      5.60 o 
  -8   2   1     8928.53     9210.12    312.17 o 
  -7   2   1      497.24      478.53     28.64 o 
  -6   2   1    24163.14    25550.54    908.54 o 
  -5   2   1      135.37      151.23     15.31 o 
  -4   2   1    17092.41    16841.97    556.26 o 
  -3   2   1       26.88       27.04      4.47 o 
  -2   2   1    14021.25    11938.36    693.89 o 
  -1   2   1      161.33      191.48      8.54 o 
   0   2   1    15603.48    15273.40    437.75 o 
   1   2   1     3458.80     3619.14    106.47 o 
   2   2   1    51331.31    57791.00   6197.29 o 
   3   2   1     4798.40     5056.24    210.46 o 
   4   2   1    16311.41    16631.83    823.51 o 
   5   2   1      107.40      119.03      9.75 o 
   6   2   1     8470.90     8240.18    277.72 o 
   7   2   1        0.44       -1.11      3.84 o 
   8   2   1     7826.58     7889.46    269.56 o 
   9   2   1      122.54      106.83     12.69 o 
  10   2   1     6301.25     6301.57    221.31 o 
  11   2   1        5.57       -9.16      8.23 o 
 -11   3   1      252.76      275.47     23.80 o 
 -10   3   1       54.28       52.06     11.44 o 
  -9   3   1     1044.46     1019.17     46.87 o 
  -8   3   1      365.86      311.83     20.95 o 
  -7   3   1       56.92      104.29     25.50 o 
  -6   3   1       84.77       87.73     10.01 o 
  -5   3   1       17.81       70.40     17.82 o 
  -4   3   1      394.96      396.42     19.36 o 
  -3   3   1    10497.15    10417.65    301.62 o 
  -2   3   1     2775.95     2639.61    116.42 o 
  -1   3   1      126.91      124.22      7.87 o 
   0   3   1     2761.77     2707.07     82.01 o 
   1   3   1     2515.74     2452.08     74.77 o 
   2   3   1      459.13      477.50     18.12 o 
   3   3   1       75.20      124.03     16.65 o 
   4   3   1      180.34      221.49     14.92 o 
   5   3   1     1154.28     1180.58     52.30 o 
   6   3   1      852.46      866.40     37.87 o 
   7   3   1      121.20      169.72     30.45 o 
   8   3   1        6.72        4.35      5.62 o 
   9   3   1      218.95      252.61     20.06 o 
  10   3   1      140.34      118.36     15.36 o 
 -10   4   1     6029.71     6649.25    496.21 o 
  -9   4   1      208.18      213.61     29.95 o 
  -8   4   1    13508.15    14321.40    802.05 o 
  -7   4   1       42.98       51.02      9.66 o 
  -6   4   1    13733.29    14058.48    549.00 o 
  -5   4   1      423.43      465.94     24.51 o 
  -4   4   1    14870.60    14700.92    490.95 o 
  -3   4   1      231.07      195.34     11.23 o 
  -2   4   1    21698.09    19707.36    793.92 o 
  -1   4   1       44.67       45.02      5.97 o 
   0   4   1    29222.73    26877.51    771.59 o 
   1   4   1       59.11       52.13      6.25 o 
   2   4   1    39437.93    39748.39   1441.11 o 
   3   4   1     3457.89     3478.36    105.97 o 
   4   4   1     9030.13     9180.30    310.55 o 
   5   4   1        2.38       -0.07      4.41 o 
   6   4   1    13642.48    13940.30    467.95 o 
   7   4   1      143.11      152.99     15.05 o 
   8   4   1     8263.80     8574.32    295.87 o 
   9   4   1        0.30       -1.66      6.77 o 
  10   4   1     6255.59     6726.59    350.51 o 
  -9   5   1     5242.74     5684.66    477.75 o 
  -8   5   1      288.42      235.24     34.73 o 
  -7   5   1     4047.58     4511.80    330.71 o 
  -6   5   1       12.09       29.96     11.25 o 
  -5   5   1     7096.28     7051.06    662.46 o 
  -4   5   1      543.83      593.83     40.10 o 
  -3   5   1     8387.31     8293.19    342.99 o 
  -2   5   1      252.07      283.42     17.53 o 
  -1   5   1     6433.22     6188.85    184.72 o 
   0   5   1       15.34       12.28      4.95 o 
   1   5   1    17667.23    17304.56    500.24 o 
   2   5   1      418.42      397.82     18.70 o 
   3   5   1    12633.02    12692.58    425.85 o 
   4   5   1     1352.34     1323.31     79.22 o 
   5   5   1     6969.89     7176.19    247.16 o 
   6   5   1      114.83      128.66     14.13 o 
   7   5   1     6734.98     7191.21    250.69 o 
   8   5   1        2.80       -0.12      6.98 o 
   9   5   1     3985.20     4440.41    289.42 o 
  -8   6   1      269.06      283.24     48.57 o 
  -7   6   1       22.21       26.82     10.31 o 
  -6   6   1     2012.78     2169.74    211.25 o 
  -5   6   1        0.29       20.72     15.92 o 
  -4   6   1     1420.37     1385.61     78.75 o 
  -3   6   1      181.11      186.33     17.52 o 
  -2   6   1     1884.31     1836.66     97.54 o 
  -1   6   1      350.40      312.65     23.79 o 
   0   6   1     1294.86     1292.42     46.64 o 
   1   6   1       55.73       59.24      9.58 o 
   2   6   1      959.15      900.41     41.14 o 
   3   6   1      902.58      887.18     70.83 o 
   4   6   1     4923.69     4882.64    256.68 o 
   5   6   1       12.80       23.91     16.90 o 
   6   6   1      840.13      956.70    133.62 o 
   7   6   1        7.46        8.30      8.13 o 
   8   6   1      313.58      293.10     24.29 o 
  -7   7   1     5426.59     5996.99    599.61 o 
  -6   7   1        0.70        0.54      7.97 o 
  -5   7   1     7487.11     8062.60    712.06 o 
  -4   7   1        5.04       -3.01      6.83 o 
  -3   7   1    10089.08    10534.60    618.60 o 
  -2   7   1        9.74        6.05      7.90 o 
  -1   7   1    11549.23    11869.78    505.53 o 
   0   7   1      537.82      498.36     28.55 o 
   1   7   1    13726.35    13788.60    464.06 o 
   2   7   1       48.62       41.11     14.42 o 
   3   7   1     8376.98     8331.51    402.71 o 
   4   7   1       34.70       36.99     10.75 o 
   5   7   1    13018.24    13127.65    647.08 o 
   6   7   1       34.72       45.46     21.47 o 
   7   7   1     5967.54     6610.88    540.81 o 
  -5   8   1      331.25      287.61     45.73 o 
  -4   8   1     2245.52     2333.94    150.62 o 
  -3   8   1        1.71        5.93      9.42 o 
  -2   8   1     2372.59     2500.94    158.47 o 
  -1   8   1        0.28       -3.41     16.90 o 
   0   8   1     3157.13     3248.16    149.13 o 
   1   8   1       85.31       94.47     31.22 o 
   2   8   1     1941.52     1827.33     76.25 o 
   3   8   1        2.43       -5.54      8.42 o 
   4   8   1     1173.48     1244.23     57.49 o 
   5   8   1      326.58      304.28     25.56 o 
  -2   9   1       13.90        8.92     13.70 o 
  -1   9   1     1692.98     1685.77    104.03 o 
   0   9   1      167.33      167.27     26.68 o 
   1   9   1      719.57      717.44     84.68 o 
 -10   0   2    10143.57    11288.66    653.00 o 
  -8   0   2    20255.15    21388.15    870.57 o 
  -6   0   2    40495.84    45751.05   2458.26 o 
  -4   0   2    36660.63    39728.95   5969.79 o 
  -2   0   2    37208.89    28367.57   1654.37 o 
   2   0   2    30874.67    32333.48   1300.38 o 
   4   0   2    31727.15    32848.98   1325.02 o 
   6   0   2    17090.88    17365.55    707.23 o 
   8   0   2    18658.61    19325.89    789.62 o 
  10   0   2    12134.55    12250.95    710.09 o 
 -11   1   2     1715.21     1744.08     86.59 o 
 -10   1   2       54.90       65.58     13.31 o 
  -9   1   2     3022.64     3025.21    109.75 o 
  -8   1   2      209.09      191.29     13.92 o 
  -7   1   2     4339.65     4312.11    129.07 o 
  -6   1   2     1215.20     1260.29     40.89 o 
  -5   1   2     4986.15     4917.19    156.33 o 
  -4   1   2       10.22       17.06      2.44 o 
  -3   1   2     9244.66     8448.23    624.51 o 
  -2   1   2       76.91       78.64      5.62 o 
  -1   1   2     7970.51     7926.86    382.71 o 
   0   1   2     1088.13     1126.97     33.80 o 
   1   1   2    16043.36    16756.18   1526.33 o 
   2   1   2     2335.87     2312.35    112.10 o 
   3   1   2    20707.64    21053.71   1405.16 o 
   4   1   2     4486.24     4474.70    230.23 o 
   5   1   2     3630.32     3338.36    115.32 o 
   6   1   2      557.52      554.14     24.98 o 
   7   1   2     1387.70     1336.74     52.34 o 
   8   1   2       49.32       42.17      8.25 o 
   9   1   2     3570.56     3625.82    130.83 o 
  10   1   2       74.94       76.59     12.11 o 
  11   1   2     1738.66     1823.20     92.14 o 
 -11   2   2        0.47       -4.16      7.80 o 
 -10   2   2     3986.76     3999.88    471.34 o 
  -9   2   2        6.06        7.08      6.19 o 
  -8   2   2     5101.43     5185.27    180.38 o 
  -7   2   2      210.01      235.50     15.62 o 
  -6   2   2     8167.95     8062.69    271.51 o 
  -5   2   2      109.86      113.52     10.17 o 
  -4   2   2    30630.70    32544.42   2096.10 o 
  -3   2   2      679.71      659.54     27.11 o 
  -2   2   2     8875.11     7972.66    266.05 o 
  -1   2   2     1122.69     1094.98     34.33 o 
   0   2   2     3390.66     3264.82     96.04 o 
   1   2   2     2304.08     2369.38     76.57 o 
   2   2   2     4887.83     4510.37    305.52 o 
   3   2   2      876.02      855.08     56.35 o 
   4   2   2    13774.80    13475.55    988.85 o 
   5   2   2       44.12       36.98      6.06 o 
   6   2   2     8751.89     8659.38    305.15 o 
   7   2   2      341.15      340.33     19.76 o 
   8   2   2     5515.11     5340.45    186.46 o 
   9   2   2       71.65       60.88     10.62 o 
  10   2   2     2644.25     2794.33    153.93 o 
  11   2   2       93.90      122.58     16.69 o 
 -11   3   2     6665.01     7331.06    417.61 o 
 -10   3   2       22.70       29.67     10.04 o 
  -9   3   2    12128.23    12417.83    420.56 o 
  -8   3   2       14.18        8.34      6.35 o 
  -7   3   2    15443.74    16053.58    536.07 o 
  -6   3   2        8.89       10.72      5.10 o 
  -5   3   2    18124.32    18103.25    601.16 o 
  -4   3   2       60.44       53.94      7.30 o 
  -3   3   2    36460.30    36074.32   1228.07 o 
  -2   3   2       17.89       20.63      3.42 o 
  -1   3   2    30249.07    27799.26   1240.49 o 
   0   3   2      878.28      924.11     30.81 o 
   1   3   2    56223.98    60903.99   1734.87 o 
   2   3   2      321.93      343.96     17.97 o 
   3   3   2    35309.30    38529.52   2795.18 o 
   4   3   2      211.23      224.45     24.71 o 
   5   3   2    19556.28    21133.54   1292.01 o 
   6   3   2      232.90      355.37     97.79 o 
   7   3   2    14937.79    14835.63    770.18 o 
   8   3   2      140.99      133.86     14.23 o 
   9   3   2     9135.52     8914.56    306.91 o 
  10   3   2       55.35       46.15     11.32 o 
 -10   4   2      464.57      578.71     99.26 o 
  -9   4   2       73.92       81.30     13.48 o 
  -8   4   2      372.60      460.21     27.95 o 
  -7   4   2       11.07        7.57      8.12 o 
  -6   4   2     1175.36     1225.23     65.22 o 
  -5   4   2       14.96       23.75      6.55 o 
  -4   4   2     3463.58     3552.57    208.46 o 
  -3   4   2     2683.23     2769.71    153.87 o 
  -2   4   2     2825.95     2729.46    146.26 o 
  -1   4   2       88.13      108.80      8.19 o 
   0   4   2     1303.89     1177.66     46.87 o 
   1   4   2        1.49       11.33      6.90 o 
   2   4   2     4204.72     4244.81    127.62 o 
   3   4   2      853.32      894.41     31.98 o 
   4   4   2     1480.80     1567.17     59.49 o 
   5   4   2       40.29       44.28      8.39 o 
   6   4   2     1304.09     1294.57     54.11 o 
   7   4   2       19.26       25.21      8.03 o 
   8   4   2      788.91      827.65     61.74 o 
   9   4   2       56.47       42.92     11.14 o 
  10   4   2      806.31      863.53     62.88 o 
 -10   5   2       21.52        7.00     11.94 o 
  -9   5   2     3659.90     4056.23    319.37 o 
  -8   5   2      206.23      194.28     26.66 o 
  -7   5   2     9246.85    10091.92    962.21 o 
  -6   5   2       62.30      133.72     28.17 o 
  -5   5   2     5564.85     5621.95    937.19 o 
  -4   5   2      226.68      215.91     16.54 o 
  -3   5   2     6245.92     6096.06    413.52 o 
  -2   5   2     2326.34     2322.25    147.16 o 
  -1   5   2    11697.78    11666.25    340.27 o 
   0   5   2      303.53      287.62     15.29 o 
   1   5   2    16077.97    15411.73    629.53 o 
   2   5   2       23.47       36.88      6.54 o 
   3   5   2    15577.33    15429.87    446.48 o 
   4   5   2      416.97      415.10     23.79 o 
   5   5   2     7394.43     7906.96    271.42 o 
   6   5   2      127.84      110.47     13.44 o 
   7   5   2     5009.20     5291.40    188.49 o 
   8   5   2        2.86        0.16      7.19 o 
   9   5   2     2346.17     2399.62    119.22 o 
  -9   6   2        5.97        6.92     10.96 o 
  -8   6   2     6877.18     7196.22   1267.10 o 
  -7   6   2       13.02       10.15      8.93 o 
  -6   6   2    11591.46    12850.02   1408.66 o 
  -5   6   2       17.10       28.06      9.53 o 
  -4   6   2    14675.43    15385.49   1400.05 o 
  -3   6   2       71.07       79.28     11.56 o 
  -2   6   2     7969.36     8133.81    512.28 o 
  -1   6   2      312.56      324.76     34.18 o 
   0   6   2    12009.70    11700.43    343.32 o 
   1   6   2      205.06      193.84     14.04 o 
   2   6   2    14058.26    14067.89    488.24 o 
   3   6   2      589.06      585.54     30.80 o 
   4   6   2    16825.38    17426.92    583.08 o 
   5   6   2        6.38        2.14      8.20 o 
   6   6   2     6142.82     6420.53    518.66 o 
   7   6   2       11.71       15.31      9.36 o 
   8   6   2     5664.32     6066.09    287.11 o 
  -7   7   2      320.73      345.92     33.42 o 
  -6   7   2      911.01      986.79    105.65 o 
  -5   7   2      321.78      325.34     48.73 o 
  -4   7   2       61.58       71.19     15.00 o 
  -3   7   2       71.05      110.49     25.53 o 
  -2   7   2        1.18       -1.49      7.02 o 
  -1   7   2       18.34       59.81     11.58 o 
   0   7   2      132.08      122.15     14.90 o 
   1   7   2      411.71      452.84     27.70 o 
   2   7   2        0.67       -5.18      6.90 o 
   3   7   2      145.22      160.74     20.71 o 
   4   7   2      240.21      225.40     19.85 o 
   5   7   2      101.20      133.90     17.35 o 
   6   7   2        9.45       26.44     15.73 o 
   7   7   2       25.14       48.25     18.42 o 
  -5   8   2       33.33       60.86     22.97 o 
  -4   8   2     5384.79     5573.73    556.34 o 
  -3   8   2        7.80        1.55      9.11 o 
  -2   8   2     6570.30     6922.93    476.73 o 
  -1   8   2       92.25       87.73     14.51 o 
   0   8   2     5777.89     5826.07    251.92 o 
   1   8   2       71.14       61.52     16.35 o 
   2   8   2     3223.89     3083.21    158.05 o 
   3   8   2      104.88       94.85     15.16 o 
   4   8   2     5289.93     5247.36    231.25 o 
   5   8   2      234.09      187.46     20.59 o 
  -1   9   2     4586.66     4597.45    334.35 o 
   0   9   2       20.78       29.47     15.32 o 
   1   9   2     2611.73     2918.38    139.78 o 
 -11   0   3       62.48       35.99     17.34 o 
  -9   0   3        2.19       -6.50      7.80 o 
  -7   0   3       73.19      102.60     10.86 o 
  -5   0   3     5957.45     5841.59    240.69 o 
  -3   0   3       30.44       41.97      4.85 o 
  -1   0   3     6465.96     7071.86    412.80 o 
   1   0   3      213.41      231.06     16.13 o 
   3   0   3      168.81      147.77     13.91 o 
   5   0   3      148.25      127.12     11.36 o 
   7   0   3      134.27      124.53     19.09 o 
   9   0   3      120.47       96.29     21.25 o 
  11   0   3      131.55      133.16     28.63 o 
 -11   1   3     4876.04     5213.81    224.15 o 
 -10   1   3      107.45      114.63     15.56 o 
  -9   1   3     8386.82     8709.13    295.22 o 
  -8   1   3        2.58        0.46      4.40 o 
  -7   1   3    14820.34    14893.28    494.02 o 
  -6   1   3       73.90       78.69      6.13 o 
  -5   1   3    25012.76    25911.09    953.66 o 
  -4   1   3        4.42       13.62      3.18 o 
  -3   1   3    19375.53    18665.88   1937.89 o 
  -2   1   3       57.86       72.86     10.04 o 
  -1   1   3    37673.23    37379.47   1506.74 o 
   0   1   3      371.80      430.53     14.40 o 
   1   1   3    24930.47    26867.71   1993.02 o 
   2   1   3     1926.76     1961.94     67.97 o 
   3   1   3    31545.18    31246.28   2467.05 o 
   4   1   3      354.29      330.64     15.82 o 
   5   1   3    21813.88    21496.62    810.28 o 
   6   1   3      274.23      253.18     15.43 o 
   7   1   3    10201.79     9531.06    320.89 o 
   8   1   3      155.47      137.06     12.92 o 
   9   1   3     9347.42     9265.32    315.61 o 
  10   1   3       17.85        8.90      9.65 o 
 -11   2   3        5.81       -1.00     16.69 o 
 -10   2   3     6597.87     6992.30    330.83 o 
  -9   2   3        1.97        4.70      5.75 o 
  -8   2   3    11551.85    11599.78    389.43 o 
  -7   2   3       40.79       33.50      6.87 o 
  -6   2   3    25477.03    26043.64    857.76 o 
  -5   2   3       27.42       36.57      8.04 o 
  -4   2   3    24233.60    24342.35    862.97 o 
  -3   2   3     2129.94     2104.41     74.71 o 
  -2   2   3    31854.81    29788.80    975.89 o 
  -1   2   3     1693.80     1694.20     51.21 o 
   0   2   3    12804.30    13006.49    373.47 o 
   1   2   3      260.94      288.44     11.44 o 
   2   2   3    37322.59    41449.70   4192.25 o 
   3   2   3      188.35      215.28     24.08 o 
   4   2   3    32578.23    34251.27   2707.14 o 
   5   2   3       68.08       70.57     14.79 o 
   6   2   3    12856.54    12229.90    514.94 o 
   7   2   3      261.22      253.20     27.85 o 
   8   2   3     8183.62     8102.51    277.36 o 
   9   2   3        6.93       14.95      7.46 o 
  10   2   3     6646.37     6639.10    233.17 o 
 -11   3   3      326.42      274.75     28.76 o 
 -10   3   3        1.02       -0.63      7.06 o 
  -9   3   3      465.52      492.25     28.65 o 
  -8   3   3        1.84        2.42      5.61 o 
  -7   3   3        8.79       51.55     62.84 o 
  -6   3   3        2.07        0.09      3.99 o 
  -5   3   3      855.01      839.15     36.30 o 
  -4   3   3      666.96      695.55     30.45 o 
  -3   3   3     3230.41     2951.05    139.91 o 
  -2   3   3       47.33       75.08      8.87 o 
  -1   3   3      462.37      445.65     16.88 o 
   0   3   3       11.15       32.66      5.76 o 
   1   3   3      558.26      528.72     22.88 o 
   2   3   3        3.31       52.35      7.44 o 
   3   3   3      349.15      353.07     15.36 o 
   4   3   3       94.54       99.69     15.47 o 
   5   3   3     1363.56     1392.56    123.11 o 
   6   3   3      383.64      406.69     28.78 o 
   7   3   3     1034.90      993.27     55.84 o 
   8   3   3       13.62       14.36      8.67 o 
   9   3   3      268.18      266.16     29.07 o 
  10   3   3        0.94        0.37      7.41 o 
 -10   4   3     6931.81     7047.23   1160.98 o 
  -9   4   3        0.07       -2.98      7.36 o 
  -8   4   3    14459.62    15740.55   1177.89 o 
  -7   4   3        1.84        6.18      5.96 o 
  -6   4   3    16448.18    18008.99   1489.42 o 
  -5   4   3      517.01      537.48     47.43 o 
  -4   4   3    23239.70    24414.84   1571.33 o 
  -3   4   3      752.30      754.64     33.32 o 
  -2   4   3    29444.44    29529.87   1097.51 o 
  -1   4   3        0.29        2.64      3.01 o 
   0   4   3    26108.97    25390.61    926.45 o 
   1   4   3      987.12      955.12     33.35 o 
   2   4   3    20920.99    21363.83    614.53 o 
   3   4   3      189.51      193.24     11.38 o 
   4   4   3    15937.40    17218.43    725.13 o 
   5   4   3      416.33      400.65     22.51 o 
   6   4   3    20642.75    21217.98   1118.81 o 
   7   4   3       80.72       84.39     12.00 o 
   8   4   3    10385.98    10180.53    348.85 o 
   9   4   3        6.77       -5.58      7.14 o 
 -10   5   3       72.95       99.36     22.98 o 
  -9   5   3     3231.41     3263.27    794.17 o 
  -8   5   3      145.65      156.93     35.14 o 
  -7   5   3     4082.09     4353.04    632.97 o 
  -6   5   3       50.89       51.94      9.87 o 
  -5   5   3     8296.31     8356.37   1434.46 o 
  -4   5   3       56.89       47.71      9.20 o 
  -3   5   3    10373.38    10720.32    824.48 o 
  -2   5   3       20.37        9.53      6.19 o 
  -1   5   3     8869.32     8629.86    253.94 o 
   0   5   3      884.72      859.62     35.28 o 
   1   5   3     7269.75     6975.37    206.78 o 
   2   5   3      301.58      300.36     15.61 o 
   3   5   3     7791.27     7675.18    227.15 o 
   4   5   3      221.39      231.48     19.25 o 
   5   5   3     5961.55     6250.60    217.67 o 
   6   5   3        7.31       14.69      7.67 o 
   7   5   3     2718.32     2816.46    107.49 o 
   8   5   3       93.70       87.21     14.06 o 
   9   5   3     2571.77     2832.20    117.91 o 
  -9   6   3      122.10      128.67     39.03 o 
  -8   6   3      822.01      862.10    220.05 o 
  -7   6   3      275.84      267.68     47.11 o 
  -6   6   3     1275.33     1207.48    150.92 o 
  -5   6   3        4.24        5.84      7.17 o 
  -4   6   3     1531.80     1584.54    109.14 o 
  -3   6   3      279.34      292.26     30.23 o 
  -2   6   3     2565.43     2659.93    187.98 o 
  -1   6   3     1112.97     1109.59     47.74 o 
   0   6   3     1183.00     1162.05     42.69 o 
   1   6   3       52.38       51.13      8.06 o 
   2   6   3     1870.96     1751.69     78.40 o 
   3   6   3      121.18      124.76     13.65 o 
   4   6   3      695.95      729.82     36.86 o 
   5   6   3       71.77       91.27     16.36 o 
   6   6   3     1173.71     1237.38     55.41 o 
   7   6   3       77.81       87.59     14.68 o 
   8   6   3      726.72      752.75     41.23 o 
  -7   7   3     6057.98     6247.11   1643.70 o 
  -6   7   3        1.10       -1.13      8.88 o 
  -5   7   3     8861.92     8890.47   1579.94 o 
  -4   7   3       98.29      122.64     19.34 o 
  -3   7   3    11237.49    11609.04    889.13 o 
  -2   7   3       28.94       27.11     10.25 o 
  -1   7   3    13557.11    13884.93    468.46 o 
   0   7   3      121.90       98.22     16.50 o 
   1   7   3    10333.13    10451.94    356.08 o 
   2   7   3       59.18       76.02     12.69 o 
   3   7   3     7088.95     7270.97    253.18 o 
   4   7   3       26.71       34.09     10.49 o 
   5   7   3     6672.03     6584.99    287.06 o 
   6   7   3       32.76       24.55     10.50 o 
  -5   8   3      328.76      308.37     52.33 o 
  -4   8   3     3290.95     3518.75    614.28 o 
  -3   8   3       39.36       39.15     14.37 o 
  -2   8   3     2830.32     2977.10    118.70 o 
  -1   8   3       66.71       64.32     13.51 o 
   0   8   3     1869.69     1793.83     91.52 o 
   1   8   3       29.50        3.34     10.41 o 
   2   8   3     1739.12     1808.43     91.73 o 
   3   8   3       39.02       37.44     14.34 o 
   4   8   3     2875.57     3009.80    116.87 o 
  -1   9   3     1545.72     1441.83    114.65 o 
   0   9   3       11.28        1.49     13.27 o 
 -12   0   4     8561.39     9412.82    555.79 o 
 -10   0   4     6628.87     6753.79    398.22 o 
  -8   0   4    10911.71    11045.26    454.47 o 
  -6   0   4    28842.24    29933.39   2546.03 o 
  -2   0   4    32684.87    31846.82   1283.53 o 
   0   0   4    34316.92    33147.23   1854.16 o 
   2   0   4    26385.66    24676.90   1383.69 o 
   4   0   4    38236.44    41491.95   2326.09 o 
   6   0   4    26434.70    27449.08   1547.52 o 
   8   0   4    12129.67    11961.89    688.82 o 
  10   0   4     6234.69     5924.03    358.08 o 
 -12   1   4      100.72      147.44     29.49 o 
 -11   1   4     1984.44     1996.94     95.97 o 
 -10   1   4      329.21      337.23     34.10 o 
  -9   1   4      872.29      810.67     37.27 o 
  -8   1   4      140.24      139.26     14.94 o 
  -7   1   4     5809.87     5591.31    190.37 o 
  -6   1   4      180.12      166.03      9.06 o 
  -5   1   4    12633.28    12477.73    358.76 o 
  -4   1   4        1.74       12.26      3.79 o 
  -3   1   4    22921.26    23844.33    948.88 o 
  -2   1   4     1983.86     1992.36     68.95 o 
  -1   1   4     4916.46     4826.67    198.94 o 
   0   1   4     2690.31     2801.49    258.43 o 
   1   1   4     5263.44     5310.94    217.23 o 
   2   1   4     2508.41     2511.52    111.05 o 
   3   1   4    11721.50    11632.95    419.23 o 
   4   1   4       28.29       33.04      5.24 o 
   5   1   4     7217.50     6493.02    219.36 o 
   6   1   4      155.51      147.27     11.60 o 
   7   1   4     2365.73     2311.94     85.11 o 
   8   1   4        9.25        6.36      5.76 o 
   9   1   4     2351.46     2428.92     92.53 o 
  10   1   4        3.24        5.10     18.42 o 
 -11   2   4      690.64      609.51     55.29 o 
 -10   2   4     3911.52     4105.98    149.75 o 
  -9   2   4      561.22      583.07     46.43 o 
  -8   2   4     3583.80     3578.77    127.62 o 
  -7   2   4       17.19        7.49      4.75 o 
  -6   2   4     4447.94     4318.69    149.49 o 
  -5   2   4       41.65       54.13     13.40 o 
  -4   2   4    12483.85    12389.59    411.31 o 
  -3   2   4     1485.72     1546.55     56.12 o 
  -2   2   4     8336.13     7599.77    291.19 o 
  -1   2   4     2328.42     2284.39     78.76 o 
   0   2   4    18445.49    19310.02    552.87 o 
   1   2   4       58.92       56.41      4.51 o 
   2   2   4    11276.51    11551.73    853.04 o 
   3   2   4      103.73      132.16      8.65 o 
   4   2   4    11490.11    11604.55    846.65 o 
   5   2   4      137.67      129.26     11.05 o 
   6   2   4     7225.89     6977.01    243.47 o 
   7   2   4      506.79      484.77     25.40 o 
   8   2   4     4685.45     4444.39    157.85 o 
   9   2   4       88.63       89.79     12.69 o 
  10   2   4     2438.98     2477.96     97.13 o 
 -11   3   4     7853.95     8144.56   1384.46 o 
 -10   3   4       11.12        3.03      8.92 o 
  -9   3   4    10089.24    10480.70    841.20 o 
  -8   3   4      205.81      222.59     17.33 o 
  -7   3   4    19116.91    19735.54    878.62 o 
  -6   3   4       38.25       41.99      8.19 o 
  -5   3   4    25326.17    26661.40   1507.44 o 
  -4   3   4       71.04       80.98      8.42 o 
  -3   3   4    42668.75    41125.31   1964.31 o 
  -2   3   4       72.77       91.99      6.03 o 
  -1   3   4    49573.91    50157.23   2655.48 o 
   0   3   4       14.54       20.89      3.34 o 
   1   3   4    42178.20    47592.48   1498.06 o 
   2   3   4      140.04      176.48     15.42 o 
   3   3   4    16154.27    17423.54   1400.09 o 
   4   3   4      421.71      445.87     26.95 o 
   5   3   4    15156.40    15366.58   1108.71 o 
   6   3   4       73.53       77.72      8.00 o 
   7   3   4    16500.24    16227.57    626.79 o 
   8   3   4       50.43       57.52     11.62 o 
   9   3   4    10013.10     9790.33    336.03 o 
  10   3   4       34.82       39.21     11.41 o 
 -10   4   4      726.67      670.44    156.11 o 
  -9   4   4      235.49      250.41     25.78 o 
  -8   4   4      531.68      420.15     32.81 o 
  -7   4   4      367.28      374.68     27.97 o 
  -6   4   4     1142.52     1190.05    130.79 o 
  -5   4   4      410.38      468.08     42.17 o 
  -4   4   4     1936.61     1873.44    105.39 o 
  -3   4   4      530.71      563.38     26.87 o 
  -2   4   4     2406.15     2288.54     71.42 o 
  -1   4   4      487.58      491.56     21.14 o 
   0   4   4     1595.00     1505.08     49.03 o 
   1   4   4     1390.37     1358.39     45.01 o 
   2   4   4      636.95      642.64     33.57 o 
   3   4   4       61.96       67.02      7.23 o 
   4   4   4      117.33      126.45     10.52 o 
   5   4   4       94.80      102.10     11.60 o 
   6   4   4     1797.92     1841.44     94.60 o 
   7   4   4      167.98      161.59     15.81 o 
   8   4   4      512.46      573.09     32.27 o 
   9   4   4      309.06      378.91     60.04 o 
 -10   5   4      160.84      177.82     25.29 o 
  -9   5   4     4285.29     4556.03   1358.20 o 
  -8   5   4        3.55        5.32      9.81 o 
  -7   5   4     8503.17     8901.34   2478.35 o 
  -6   5   4      127.80      142.59     29.07 o 
  -5   5   4     8502.93     8716.92   2018.63 o 
  -4   5   4       56.32       61.64     20.02 o 
  -3   5   4     9777.45     9530.81    322.47 o 
  -2   5   4      184.24      157.11     16.46 o 
  -1   5   4    12594.13    12262.99    500.07 o 
   0   5   4       13.93       17.10      4.93 o 
   1   5   4    11005.58    10431.56    322.79 o 
   2   5   4       32.24       36.92      6.28 o 
   3   5   4     9096.34     9250.86    272.57 o 
   4   5   4      153.41      139.46     14.15 o 
   5   5   4     4656.39     4648.80    165.18 o 
   6   5   4        6.63        8.52      7.70 o 
   7   5   4     5070.84     5059.06    181.48 o 
   8   5   4       21.51       25.18      9.31 o 
  -9   6   4       46.50       44.76     14.96 o 
  -8   6   4     6148.77     6867.98   1844.15 o 
  -7   6   4        9.44        0.43      8.88 o 
  -6   6   4     8833.58     9225.13   2308.07 o 
  -5   6   4        0.34       -8.14      7.19 o 
  -4   6   4    11153.14    11170.20    951.73 o 
  -3   6   4       20.87       27.57      8.33 o 
  -2   6   4     8305.92     8247.57    281.83 o 
  -1   6   4       13.64       22.55     18.90 o 
   0   6   4    11854.50    11614.71    367.82 o 
   1   6   4        1.98        1.46      5.10 o 
   2   6   4     9587.92     9408.67    328.63 o 
   3   6   4      254.06      261.82     19.34 o 
   4   6   4    11030.99    11510.97    391.27 o 
   5   6   4      406.77      403.64     25.63 o 
   6   6   4     6062.56     6406.55    226.36 o 
   7   6   4        1.41       -2.76      8.11 o 
  -7   7   4      237.03      244.31     87.24 o 
  -6   7   4      150.25      173.78     50.97 o 
  -5   7   4      575.04      611.85    104.86 o 
  -4   7   4        6.43        4.14     10.17 o 
  -3   7   4        8.71       72.20     46.59 o 
  -2   7   4        1.26       17.16     23.15 o 
  -1   7   4      193.66      214.08     21.71 o 
   0   7   4      254.46      263.07     20.74 o 
   1   7   4      316.92      294.07     18.83 o 
   2   7   4       92.59       99.86     14.18 o 
   3   7   4      746.62      765.59     39.16 o 
   4   7   4      156.98      128.24     15.93 o 
   5   7   4      196.21      209.62     24.69 o 
   6   7   4        4.60        8.80      9.17 o 
  -5   8   4      101.51      137.13     21.88 o 
  -4   8   4     4288.54     4238.35    698.03 o 
  -3   8   4       43.74       24.42     13.43 o 
  -2   8   4     5810.10     5794.67    466.85 o 
  -1   8   4       11.26       18.01     10.97 o 
   0   8   4     6676.28     6719.47    373.51 o 
   1   8   4      203.85      172.41     23.04 o 
   2   8   4     2565.56     2681.82    126.95 o 
   3   8   4        2.09       10.75     10.13 o 
   4   8   4     4424.33     4698.31    180.31 o 
 -11   0   5      130.15      114.95     23.42 o 
  -9   0   5     2073.38     2053.82    130.84 o 
  -7   0   5     1200.50     1191.83     65.56 o 
  -5   0   5      269.58      290.83     17.74 o 
  -3   0   5     9295.68     9904.60    537.67 o 
  -1   0   5     1094.11     1113.72     61.20 o 
   1   0   5      825.03      751.05     47.08 o 
   3   0   5     2710.73     2444.18    145.10 o 
   5   0   5       10.11        4.33      6.07 o 
   7   0   5     1015.87     1034.43     74.73 o 
   9   0   5      389.61      376.32     40.41 o 
 -12   1   5       20.80        6.50     16.04 o 
 -11   1   5     6621.59     6569.77    390.40 o 
 -10   1   5      261.49      241.50     21.64 o 
  -9   1   5    10627.71    10827.66    364.19 o 
  -8   1   5      325.06      328.85     24.04 o 
  -7   1   5    15729.73    15644.57    519.05 o 
  -6   1   5      244.15      225.09     10.98 o 
  -5   1   5    34962.59    34510.44   1979.55 o 
  -4   1   5      283.34      277.91     11.48 o 
  -3   1   5    27074.75    28498.14   1017.52 o 
  -2   1   5      943.52     1029.55     37.59 o 
  -1   1   5    29241.31    27564.42   2825.01 o 
   0   1   5       87.05       91.97      7.97 o 
   1   1   5    35119.95    37754.73   1775.96 o 
   2   1   5      270.07      270.33     15.97 o 
   3   1   5    26786.73    26357.50   1218.76 o 
   4   1   5     1669.63     1541.68     56.85 o 
   5   1   5    16925.25    16131.65    533.70 o 
   6   1   5      132.31      129.12     13.25 o 
   7   1   5     8156.37     7738.89    318.89 o 
   8   1   5      209.47      214.26     33.21 o 
   9   1   5     8423.75     8209.37    342.44 o 
  10   1   5      167.11      198.54     23.29 o 
 -11   2   5      332.11      246.27     32.14 o 
 -10   2   5    10282.64    10431.85   1190.32 o 
  -9   2   5      826.41      825.91     80.47 o 
  -8   2   5     5643.68     5516.00    317.54 o 
  -7   2   5        8.93       16.86      5.45 o 
  -6   2   5    11355.30    11139.22    461.01 o 
  -5   2   5      410.39      387.64     18.76 o 
  -4   2   5    18721.83    18296.74    603.13 o 
  -3   2   5      747.20      763.24     25.27 o 
  -2   2   5    32188.32    31400.15   1029.60 o 
  -1   2   5      482.11      498.59     20.37 o 
   0   2   5    28460.16    29533.06   1441.51 o 
   1   2   5      313.41      345.93     21.49 o 
   2   2   5    32717.80    36944.93   3836.89 o 
   3   2   5       19.66       21.08      3.86 o 
   4   2   5    17083.98    16727.49   1342.33 o 
   5   2   5      147.26      132.03     11.13 o 
   6   2   5     6009.01     5547.61    191.35 o 
   7   2   5      431.50      429.60     23.73 o 
   8   2   5     9754.56     9544.86    325.27 o 
   9   2   5       27.51       35.34      9.58 o 
  10   2   5     4509.73     4543.80    201.10 o 
 -11   3   5        3.73        5.27     10.50 o 
 -10   3   5      281.71      259.23     25.94 o 
  -9   3   5      440.94      530.30     37.47 o 
  -8   3   5      490.63      517.60     79.84 o 
  -7   3   5      324.71      351.64     40.78 o 
  -6   3   5       61.38       63.12      8.77 o 
  -5   3   5     2980.58     3031.61    230.69 o 
  -4   3   5     5155.10     5002.47    275.78 o 
  -3   3   5     1533.59     1488.57     55.83 o 
  -2   3   5     4340.99     4424.00    163.68 o 
  -1   3   5      773.18      757.30     26.10 o 
   0   3   5      401.71      381.56     15.33 o 
   1   3   5      396.00      395.06     16.26 o 
   2   3   5      591.48      663.07     32.95 o 
   3   3   5     1345.29     1434.28    114.62 o 
   4   3   5      137.42      153.83     12.21 o 
   5   3   5      639.64      639.89     73.17 o 
   6   3   5     1304.16     1285.91     45.27 o 
   7   3   5      427.59      402.49     37.58 o 
   8   3   5       58.34       63.43     11.26 o 
   9   3   5       12.81       45.08     10.91 o 
 -10   4   5     8068.38     8469.22   1666.26 o 
  -9   4   5      167.82      181.37     42.09 o 
  -8   4   5     9603.99    10021.64   2189.53 o 
  -7   4   5      507.76      511.42     88.12 o 
  -6   4   5    10418.11    10641.06   2246.49 o 
  -5   4   5       82.62      120.76     17.94 o 
  -4   4   5    19156.02    18845.18    934.48 o 
  -3   4   5      282.27      244.64     15.71 o 
  -2   4   5    28050.90    27240.70    870.89 o 
  -1   4   5       64.28       72.48      6.95 o 
   0   4   5    29320.49    29777.38    853.79 o 
   1   4   5      104.56      100.49     10.60 o 
   2   4   5    23113.93    24240.42    835.56 o 
   3   4   5        7.99       11.73      4.29 o 
   4   4   5     8462.10     8687.10    485.15 o 
   5   4   5      552.98      590.54     37.08 o 
   6   4   5    17726.78    17474.51   1297.99 o 
   7   4   5        6.84        7.37      7.01 o 
   8   4   5     7210.72     6861.84    442.17 o 
   9   4   5        0.17       -6.90      7.76 o 
 -10   5   5       15.86       17.47     11.87 o 
  -9   5   5     3797.77     3957.43   1208.18 o 
  -8   5   5       94.49      137.87     48.35 o 
  -7   5   5     2434.04     2363.84    644.01 o 
  -6   5   5      191.32      166.89     37.54 o 
  -5   5   5    11941.47    12055.62   2208.20 o 
  -4   5   5      718.08      678.32     41.35 o 
  -3   5   5     9163.10     9132.64    309.61 o 
  -2   5   5       43.57       37.02      8.17 o 
  -1   5   5     3715.39     3442.47    109.39 o 
   0   5   5      834.81      809.59     30.68 o 
   1   5   5     7229.19     6987.59    207.50 o 
   2   5   5      206.89      209.23     12.95 o 
   3   5   5     5696.73     5888.38    177.32 o 
   4   5   5      393.98      412.02     29.08 o 
   5   5   5     8095.82     8488.82    366.25 o 
   6   5   5        3.79       -4.00      6.46 o 
   7   5   5     3529.56     3437.78    128.45 o 
   8   5   5      154.08      176.37     20.61 o 
  -9   6   5      194.40      207.12     87.87 o 
  -8   6   5     1243.19     1238.90    349.99 o 
  -7   6   5      199.36      182.37     63.14 o 
  -6   6   5      487.32      543.70    203.54 o 
  -5   6   5      136.68      129.18     32.10 o 
  -4   6   5      669.60      669.53    106.96 o 
  -3   6   5       69.10       74.51     15.06 o 
  -2   6   5     3180.03     3147.53    115.69 o 
  -1   6   5      117.75      125.90     13.87 o 
   0   6   5     1348.60     1301.99     46.62 o 
   1   6   5       19.32       16.19      6.15 o 
   2   6   5     1617.80     1565.64     54.81 o 
   3   6   5     1505.28     1476.09     62.41 o 
   4   6   5      584.35      626.87     33.98 o 
   5   6   5       37.80       65.55     45.28 o 
   6   6   5      963.33      972.99     70.60 o 
   7   6   5       63.51       63.75     13.34 o 
  -7   7   5     6889.24     7177.80   1715.27 o 
  -6   7   5        6.27       15.01     11.42 o 
  -5   7   5     8415.60     8504.69   1553.37 o 
  -4   7   5        0.04       -5.56      8.87 o 
  -3   7   5     8055.04     8116.61    461.67 o 
  -2   7   5       66.11       37.79     13.33 o 
  -1   7   5    11161.04    10916.07    499.32 o 
   0   7   5        3.45        1.23     14.90 o 
   1   7   5     7238.78     6752.22    283.99 o 
   2   7   5      232.52      213.10     19.03 o 
   3   7   5     9678.36    10026.05    343.62 o 
   4   7   5      119.57      119.24     15.82 o 
   5   7   5     5056.58     5070.70    183.35 o 
   6   7   5       20.35        8.37     13.72 o 
  -5   8   5       57.66       77.74     18.45 o 
  -4   8   5     2313.37     2402.70    320.68 o 
  -3   8   5       93.24       67.63     17.16 o 
  -2   8   5     3405.34     3254.04    153.14 o 
  -1   8   5       51.10       24.71     13.49 o 
   0   8   5     2091.59     2131.78    155.13 o 
   1   8   5      299.33      333.06     49.94 o 
   2   8   5     4034.06     4253.78    193.02 o 
   3   8   5      333.22      303.90     29.41 o 
  -8   0   6    24262.35    24315.54   1370.73 o 
  -6   0   6    19028.97    17720.27   1597.94 o 
  -4   0   6    52942.52    53104.84   2138.40 o 
  -2   0   6    61459.22    57815.19   5573.25 o 
   0   0   6    38937.93    37459.43   2095.31 o 
   2   0   6    36371.82    31834.12   1784.99 o 
   4   0   6    33435.58    33259.05   1868.90 o 
   6   0   6    10992.57    10532.09    604.97 o 
   8   0   6    12048.54    11772.58    680.67 o 
  10   0   6     5328.44     5173.73    318.38 o 
 -11   1   6     3132.81     2978.92    188.92 o 
 -10   1   6     1028.95     1001.57     74.22 o 
  -9   1   6      890.68      845.74     94.27 o 
  -8   1   6      181.96      159.51     33.71 o 
  -7   1   6     3485.82     3260.93    159.06 o 
  -6   1   6      918.37      854.23     31.51 o 
  -5   1   6     3729.65     3383.25    204.69 o 
  -4   1   6     1232.78     1472.12     45.84 o 
  -3   1   6    31362.86    33233.74   1102.67 o 
  -2   1   6     5248.09     5677.16    192.17 o 
  -1   1   6       84.36      215.25    194.87 o 
   0   1   6       15.85       33.11      8.83 o 
   1   1   6       99.25       80.54      7.73 o 
   2   1   6     2207.01     2371.98    145.03 o 
   3   1   6    15566.57    15670.29    626.32 o 
   4   1   6       16.15       29.94      6.58 o 
   5   1   6     3821.53     3490.68    148.28 o 
   6   1   6       14.26       17.13      8.67 o 
   7   1   6     5766.61     5370.38    226.10 o 
   8   1   6     1433.46     1349.20     68.18 o 
   9   1   6      358.51      348.38     29.06 o 
  10   1   6       22.54       34.41     12.80 o 
 -11   2   6      127.35      100.19     22.55 o 
 -10   2   6     6914.50     7054.64    804.83 o 
  -9   2   6      297.31      236.67     22.80 o 
  -8   2   6     6634.35     6370.23    585.92 o 
  -7   2   6     1430.67     1464.21    249.60 o 
  -6   2   6     9434.13     9542.83    810.06 o 
  -5   2   6       95.63       93.48     15.39 o 
  -4   2   6     7925.73     7373.61    214.54 o 
  -3   2   6     2717.74     2972.96    103.91 o 
  -2   2   6     8648.83     8506.85    351.03 o 
  -1   2   6     3858.56     3857.31    131.26 o 
   0   2   6    31859.13    33245.25   3042.39 o 
   1   2   6      236.89      219.42     22.37 o 
   2   2   6    13124.50    12959.12    981.75 o 
   3   2   6      367.16      364.40     18.40 o 
   4   2   6     7882.29     7688.55    456.66 o 
   5   2   6     3496.41     3209.59    166.63 o 
   6   2   6     1412.63     1300.56     90.23 o 
   7   2   6        1.77        9.75      6.34 o 
   8   2   6     2564.97     2361.45     90.63 o 
   9   2   6       65.86       60.46     14.06 o 
 -11   3   6     9752.74     9665.19   1537.54 o 
 -10   3   6       17.65       20.22     17.55 o 
  -9   3   6    11819.13    12341.86   1966.25 o 
  -8   3   6      464.66      507.15    117.01 o 
  -7   3   6    14685.73    15575.30   3014.51 o 
  -6   3   6      210.02      238.23     20.80 o 
  -5   3   6    12748.51    12438.44   1202.94 o 
  -4   3   6      853.74      854.19     35.39 o 
  -3   3   6    27144.60    26472.58    870.56 o 
  -2   3   6      524.88      563.90     37.81 o 
  -1   3   6    22242.06    22336.29    736.01 o 
   0   3   6      179.45      231.34     14.54 o 
   1   3   6    22266.80    22933.44   1446.39 o 
   2   3   6      697.46      728.59     58.18 o 
   3   3   6    22206.77    23125.71   2231.42 o 
   4   3   6      309.04      340.92     19.26 o 
   5   3   6    17043.53    17012.01   1455.27 o 
   6   3   6      748.85      762.91     32.09 o 
   7   3   6    12171.21    11777.89    529.76 o 
   8   3   6      195.14      176.93     16.99 o 
   9   3   6     6904.89     6871.88    241.99 o 
 -10   4   6      925.27      952.19    272.29 o 
  -9   4   6      739.48      709.64    164.45 o 
  -8   4   6      964.99      943.00    230.69 o 
  -7   4   6      973.63     1094.21    220.13 o 
  -6   4   6      410.90      406.52     57.84 o 
  -5   4   6     1727.81     1703.28    217.92 o 
  -4   4   6     2790.99     2700.21    123.16 o 
  -3   4   6       83.13       81.36      9.67 o 
  -2   4   6     1909.91     1829.34    116.99 o 
  -1   4   6      381.85      470.10     19.08 o 
   0   4   6     2657.52     2635.07     81.80 o 
   1   4   6     4924.12     5012.39    149.88 o 
   2   4   6     1386.46     1366.92     56.93 o 
   3   4   6     1606.62     1631.89     77.44 o 
   4   4   6     3775.87     3904.08    264.96 o 
   5   4   6     1534.25     1552.10    129.87 o 
   6   4   6      633.20      612.58     31.84 o 
   7   4   6       19.33       18.23      8.09 o 
   8   4   6      826.96      757.68     39.32 o 
 -10   5   6       72.05       80.67     33.60 o 
  -9   5   6     4251.71     4398.98   1304.38 o 
  -8   5   6      473.25      474.32    155.01 o 
  -7   5   6     4051.69     4092.80    980.68 o 
  -6   5   6       13.21        6.68      7.97 o 
  -5   5   6     8142.65     7957.18   1097.64 o 
  -4   5   6       34.77       37.51     25.58 o 
  -3   5   6     8036.27     7511.19    319.01 o 
  -2   5   6      315.17      316.24     46.88 o 
  -1   5   6     7686.75     7580.06    318.07 o 
   0   5   6       46.37       45.33      8.25 o 
   1   5   6     9533.24     9585.25    281.25 o 
   2   5   6        2.66        1.17      4.37 o 
   3   5   6     4945.12     5006.42    168.80 o 
   4   5   6       27.34       46.12      7.95 o 
   5   5   6    10333.78    10176.30    451.68 o 
   6   5   6      259.52      259.88     20.85 o 
   7   5   6     4017.12     4018.56    180.43 o 
   8   5   6       37.26       45.85     12.15 o 
  -9   6   6       28.83       39.78     15.36 o 
  -8   6   6     5123.46     5514.78   1588.96 o 
  -7   6   6       12.26       11.47      9.65 o 
  -6   6   6     7804.79     7859.00   1542.19 o 
  -5   6   6      388.50      358.94     35.21 o 
  -4   6   6    11069.15    10452.28    476.80 o 
  -3   6   6        2.13        0.22      9.19 o 
  -2   6   6    12163.90    11616.54    696.01 o 
  -1   6   6       37.75       26.91     11.85 o 
   0   6   6    16131.43    16160.85    870.62 o 
   1   6   6       48.39       47.18      8.42 o 
   2   6   6    13199.17    13572.57    396.99 o 
   3   6   6      886.99      907.36     42.68 o 
   4   6   6    11426.87    11966.99    406.28 o 
   5   6   6       29.60       24.22      9.24 o 
   6   6   6     5421.49     5481.72    196.52 o 
   7   6   6        4.67        7.68      9.54 o 
  -7   7   6       18.25       35.05     27.96 o 
  -6   7   6      273.15      303.05     63.60 o 
  -5   7   6      100.06       96.55     18.76 o 
  -4   7   6      126.03      132.28     20.75 o 
  -3   7   6       82.81       79.19     22.55 o 
  -2   7   6      359.60      388.25     75.82 o 
  -1   7   6      231.54      234.59     26.70 o 
   0   7   6       28.74        9.14     11.39 o 
   1   7   6      123.96      159.42     21.78 o 
   2   7   6      312.24      305.43     22.93 o 
   3   7   6       15.73      226.44    195.47 o 
   4   7   6       13.38       14.76     10.02 o 
   5   7   6      138.19      130.14     17.03 o 
  -5   8   6       34.36       23.62     17.99 o 
  -4   8   6     2211.40     2455.18    243.06 o 
  -3   8   6       21.46       16.11     12.65 o 
  -2   8   6     5289.90     5067.77    237.40 o 
  -1   8   6       96.34       92.07     19.00 o 
   0   8   6     6421.93     6267.36    358.71 o 
   1   8   6        8.46       11.70     20.80 o 
   2   8   6     8025.59     8754.82    530.02 o 
   3   8   6      102.10      132.27     34.69 o 
  -7   0   7     4894.08     4686.67    198.53 o 
  -5   0   7       19.84       14.46      4.57 o 
  -3   0   7      620.01      662.44     31.46 o 
  -1   0   7     2078.06     2215.47     93.45 o 
   1   0   7      307.85      256.35     20.46 o 
   3   0   7     3386.21     3304.47    194.72 o 
   5   0   7       15.69       34.68     10.84 o 
   7   0   7     3396.31     3575.60    220.03 o 
   9   0   7       54.21       52.89     19.94 o 
  -9   1   7    22384.14    21299.04   1205.54 o 
  -8   1   7     2509.42     2182.85    236.31 o 
  -7   1   7    12022.60    11757.91    844.18 o 
  -6   1   7      239.16      236.84     18.47 o 
  -5   1   7    14533.74    13458.51    387.36 o 
  -4   1   7       20.55       29.66      4.88 o 
  -3   1   7    19419.14    19684.76    655.73 o 
  -2   1   7        5.79       13.65      3.50 o 
  -1   1   7    54671.50    58056.27   7051.48 o 
   0   1   7        4.12       12.53      3.99 o 
   1   1   7    25941.48    25860.81   1079.70 o 
   2   1   7      292.58      302.04     17.95 o 
   3   1   7    21205.56    19538.88    909.57 o 
   4   1   7      539.55      470.56     26.98 o 
   5   1   7    17978.42    17649.46    708.17 o 
   6   1   7       96.32      100.94     24.94 o 
   7   1   7    12297.16    11834.27    482.50 o 
   8   1   7       75.64       84.30     14.54 o 
   9   1   7     7069.25     7189.24    303.99 o 
 -10   2   7     3983.73     3799.66    484.80 o 
  -9   2   7       86.23       88.60     14.71 o 
  -8   2   7    15199.79    15510.05   2102.18 o 
  -7   2   7      653.17      678.00    100.04 o 
  -6   2   7     5508.97     5064.73    503.96 o 
  -5   2   7      286.10      265.96     20.16 o 
  -4   2   7    22301.25    22138.52    738.70 o 
  -3   2   7      925.56      928.76     36.67 o 
  -2   2   7    21534.86    22242.80    904.99 o 
  -1   2   7     3661.45     3729.28    127.62 o 
   0   2   7     9581.87     9440.47    675.46 o 
   1   2   7       25.42       28.44      7.11 o 
   2   2   7    16515.98    18058.82   1178.15 o 
   3   2   7      208.93      249.23     36.73 o 
   4   2   7     9357.64     9161.96    677.62 o 
   5   2   7     1073.36     1054.04     53.35 o 
   6   2   7    13488.76    13579.41    552.82 o 
   7   2   7      550.40      525.40     34.12 o 
   8   2   7     2255.04     2201.37    104.42 o 
   9   2   7       85.48       91.33     16.77 o 
 -11   3   7     1159.76     1110.71    155.65 o 
 -10   3   7      236.22      202.68     36.03 o 
  -9   3   7        6.64       23.20     12.38 o 
  -8   3   7     2812.20     2910.01    648.34 o 
  -7   3   7     1073.19     1072.21    219.09 o 
  -6   3   7      895.56      898.66    151.39 o 
  -5   3   7     1186.93     1103.75    101.28 o 
  -4   3   7      416.44      396.33     26.93 o 
  -3   3   7      129.72      119.46     15.88 o 
  -2   3   7      453.44      499.21     22.44 o 
  -1   3   7        9.58       30.20      4.90 o 
   0   3   7     6050.77     6481.03    219.45 o 
   1   3   7      185.82      207.71     14.64 o 
   2   3   7       83.05       89.42      9.02 o 
   3   3   7     1329.46     1331.20    115.68 o 
   4   3   7       43.67       52.86      7.09 o 
   5   3   7      328.84      317.47     22.96 o 
   6   3   7      688.67      649.97     30.25 o 
   7   3   7      108.17      134.04     14.47 o 
   8   3   7      264.11      230.42     21.26 o 
   9   3   7      896.43      914.19     55.52 o 
 -10   4   7     4538.86     4839.24   1530.83 o 
  -9   4   7       11.78       19.56     12.14 o 
  -8   4   7     9215.37     9521.45   2527.46 o 
  -7   4   7      832.98      860.35    213.53 o 
  -6   4   7    23619.14    24080.71   3394.96 o 
  -5   4   7       94.75      108.25     27.33 o 
  -4   4   7    13574.82    11960.38    920.05 o 
  -3   4   7       22.80       26.12     13.65 o 
  -2   4   7    19968.80    19600.36   2362.37 o 
  -1   4   7      827.75      806.21     45.66 o 
   0   4   7    12554.58    12657.94    366.43 o 
   1   4   7      318.78      317.64     15.54 o 
   2   4   7    12746.26    13265.79    706.51 o 
   3   4   7      170.78      192.25     21.80 o 
   4   4   7    18292.24    18796.76   1747.56 o 
   5   4   7      230.31      226.30     18.74 o 
   6   4   7     9372.85     8578.73    678.57 o 
   7   4   7      252.15      215.66     18.80 o 
   8   4   7     5483.06     5104.55    184.02 o 
  -9   5   7     3784.20     3899.27   1098.00 o 
  -8   5   7       91.03      107.66     22.12 o 
  -7   5   7     4916.73     4836.77   1181.14 o 
  -6   5   7     1439.82     1428.66    298.62 o 
  -5   5   7     8824.33     8533.17    627.45 o 
  -4   5   7      704.01      635.45     40.83 o 
  -3   5   7     7399.20     6882.94    645.03 o 
  -2   5   7       23.47       35.66     11.64 o 
  -1   5   7    14961.96    15000.62   1171.61 o 
   0   5   7        6.64       15.44      5.42 o 
   1   5   7     5200.59     5029.95    152.61 o 
   2   5   7      266.65      292.98     16.45 o 
   3   5   7    11074.11    11885.15    448.29 o 
   4   5   7      418.96      429.52     25.98 o 
   5   5   7     8497.00     8458.82    590.57 o 
   6   5   7      116.46      115.23     14.84 o 
   7   5   7     2334.64     2194.09     88.17 o 
  -8   6   7      612.65      597.90    180.35 o 
  -7   6   7       39.93       52.50     19.72 o 
  -6   6   7     2276.79     2366.46    403.35 o 
  -5   6   7     1695.00     1726.42    232.55 o 
  -4   6   7     2740.16     2631.27    140.45 o 
  -3   6   7      674.19      627.72     42.48 o 
  -2   6   7      640.59      641.69    157.90 o 
  -1   6   7      792.80      740.84    133.23 o 
   0   6   7      787.50      785.70     49.11 o 
   1   6   7       11.92       30.05     11.20 o 
   2   6   7     3133.79     3132.50    100.45 o 
   3   6   7       14.06       17.42      7.15 o 
   4   6   7     1313.50     1391.56     72.36 o 
   5   6   7      636.05      614.53     34.00 o 
   6   6   7      660.52      652.07     36.55 o 
  -7   7   7     7811.64     7589.73   1631.83 o 
  -6   7   7       29.00       17.62     17.12 o 
  -5   7   7     6045.15     5674.44    564.16 o 
  -4   7   7       50.60       44.76     16.47 o 
  -3   7   7     9865.86     9284.88    396.53 o 
  -2   7   7       73.18       48.91     15.72 o 
  -1   7   7     9571.23     9101.65    846.51 o 
   0   7   7      113.33       90.19     18.75 o 
   1   7   7    13447.20    13644.93   1130.33 o 
   2   7   7       93.13       95.15     18.96 o 
   3   7   7     9070.83     9638.95    411.38 o 
   4   7   7        0.19       -1.97     10.49 o 
  -4   8   7     1077.34     1079.41     65.69 o 
  -3   8   7      658.34      612.20     54.19 o 
  -2   8   7     1851.59     1785.65     95.30 o 
  -1   8   7      212.46      211.70     27.93 o 
   0   8   7     1033.35      969.71     61.29 o 
   1   8   7       27.61       25.57     21.24 o 
   2   8   7     1583.63     1695.72    132.63 o 
  -6   0   8    29485.30    27490.13   1614.68 o 
  -4   0   8    24324.18    24888.74   1510.16 o 
  -2   0   8    43257.66    51095.37   4860.57 o 
   0   0   8    39849.91    38961.08   1569.32 o 
   2   0   8    13616.29    11924.91    675.23 o 
   4   0   8    20485.80    19820.97   1120.94 o 
   6   0   8    29610.63    29161.42   1647.85 o 
   8   0   8    13862.99    13322.54    770.47 o 
  -8   1   8      119.31      127.11     28.20 o 
  -7   1   8     2328.49     2299.17    202.41 o 
  -6   1   8     3068.39     2942.66    129.67 o 
  -5   1   8     5857.24     5879.92    201.64 o 
  -4   1   8     1985.33     2309.18     97.62 o 
  -3   1   8     5458.75     5547.13    189.41 o 
  -2   1   8      941.61     1060.15     43.87 o 
  -1   1   8     4495.39     4665.93    208.25 o 
   0   1   8      966.79      991.10     40.83 o 
   1   1   8     7058.50     7319.69    244.62 o 
   2   1   8     4321.60     4461.59    151.89 o 
   3   1   8     2156.82     2115.69     92.15 o 
   4   1   8      477.46      477.39     27.99 o 
   5   1   8     4764.67     4506.72    189.74 o 
   6   1   8     1077.53      995.17     51.89 o 
   7   1   8     2401.50     2194.25    101.73 o 
   8   1   8      532.11      503.59     34.78 o 
   9   1   8     1041.52     1095.67     67.18 o 
  -9   2   8      544.79      454.59     83.11 o 
  -8   2   8     4239.79     4258.07    792.66 o 
  -7   2   8       33.52       17.63      9.54 o 
  -6   2   8     8894.09     8439.70    419.29 o 
  -5   2   8     1738.83     1794.76    102.54 o 
  -4   2   8     9107.45     9172.46    309.92 o 
  -3   2   8      522.52      510.20     23.14 o 
  -2   2   8     9720.87     9962.19    412.01 o 
  -1   2   8      920.24     1038.65     64.10 o 
   0   2   8     7516.82     7769.22    369.84 o 
   1   2   8      457.89      502.59     29.62 o 
   2   2   8     6792.78     6997.09    431.70 o 
   3   2   8      133.47      156.66     16.98 o 
   4   2   8    11244.75    11351.71    576.83 o 
   5   2   8       15.89       11.01      5.58 o 
   6   2   8     4939.48     4665.96    199.25 o 
   7   2   8      494.54      456.48     32.11 o 
   8   2   8     4788.79     4771.49    207.81 o 
 -10   3   8      167.36      234.67     56.40 o 
  -9   3   8     9136.44     9331.31   1899.24 o 
  -8   3   8       80.00       89.90     32.09 o 
  -7   3   8    22733.88    24026.04   3763.14 o 
  -6   3   8       40.91       32.61     10.21 o 
  -5   3   8    12743.29    12390.91    513.59 o 
  -4   3   8       19.80       20.85      8.26 o 
  -3   3   8    16261.45    16360.36    577.51 o 
  -2   3   8      782.21      904.81     48.47 o 
  -1   3   8    24053.64    24588.89   1004.20 o 
   0   3   8        6.30       18.64      5.11 o 
   1   3   8    25553.53    28030.46   1870.94 o 
   2   3   8        7.52       14.10      6.41 o 
   3   3   8    16204.73    16689.60   1898.66 o 
   4   3   8      824.72      821.35     48.63 o 
   5   3   8    13478.03    12877.83   1005.80 o 
   6   3   8       36.99       43.59      9.03 o 
   7   3   8     8174.95     8152.10    514.15 o 
   8   3   8       35.70       55.43     14.56 o 
 -10   4   8      664.41      642.13    130.14 o 
  -9   4   8      218.84      209.25     32.99 o 
  -8   4   8     1350.06     1441.13    364.54 o 
  -7   4   8      470.90      484.91    133.53 o 
  -6   4   8     5635.09     5459.30    243.94 o 
  -5   4   8      771.88      805.19     47.58 o 
  -4   4   8      417.12      447.05     31.64 o 
  -3   4   8      115.51      145.23     55.32 o 
  -2   4   8     2596.21     2922.73    271.55 o 
  -1   4   8      974.93     1093.22     73.93 o 
   0   4   8     1637.98     1669.84     82.40 o 
   1   4   8     1949.56     1952.87     94.23 o 
   2   4   8     1347.47     1352.33     51.33 o 
   3   4   8      124.35      126.86     10.60 o 
   4   4   8     1688.04     1700.97    144.13 o 
   5   4   8       37.71       47.14      8.35 o 
   6   4   8     1105.64     1105.73     49.47 o 
   7   4   8       89.50       82.75     23.49 o 
  -9   5   8     3053.24     3118.81    698.94 o 
  -8   5   8       82.43       71.55     16.12 o 
  -7   5   8     6404.81     6484.34   1160.99 o 
  -6   5   8     1262.41     1275.61    200.38 o 
  -5   5   8     5255.07     4944.45    218.03 o 
  -4   5   8       61.13       58.63     14.25 o 
  -3   5   8    10490.89     9973.50    745.01 o 
  -2   5   8      130.97      128.90     41.65 o 
  -1   5   8     7411.04     7245.18    376.63 o 
   0   5   8      494.98      493.37     26.49 o 
   1   5   8     9638.58     9721.79    401.13 o 
   2   5   8      236.38      265.86     24.86 o 
   3   5   8     6079.49     6306.99    279.97 o 
   4   5   8      113.17      131.43     14.65 o 
   5   5   8     4306.02     4051.14    271.83 o 
   6   5   8      172.23      181.36     17.92 o 
   7   5   8     3353.50     3239.99    204.75 o 
  -8   6   8     6727.98     6667.71   1569.22 o 
  -7   6   8       70.28       78.87     17.24 o 
  -6   6   8     8863.55     8562.95    855.76 o 
  -5   6   8      289.68      260.60     43.43 o 
  -4   6   8    14194.36    13622.52    570.48 o 
  -3   6   8     1319.68     1326.32    193.47 o 
  -2   6   8    13093.24    12119.90   1533.59 o 
  -1   6   8       29.57       18.87     12.60 o 
   0   6   8    11386.72    11286.61    680.02 o 
   1   6   8       11.95       14.17      8.07 o 
   2   6   8     6085.21     6325.89    224.16 o 
   3   6   8        4.39       -5.30      8.16 o 
   4   6   8     8550.13     8356.27    288.60 o 
   5   6   8       36.13       39.65     11.65 o 
  -6   7   8      510.87      513.42     83.92 o 
  -5   7   8      137.43      193.44     32.32 o 
  -4   7   8      223.76      272.59     29.62 o 
  -3   7   8      197.70      196.15     25.58 o 
  -2   7   8      601.36      578.86     42.94 o 
  -1   7   8      643.75      617.16     45.15 o 
   0   7   8       26.27       27.70     13.94 o 
   1   7   8       24.72       77.74     18.63 o 
   2   7   8      691.06      807.21     78.81 o 
   3   7   8       68.59       80.41     19.56 o 
   4   7   8      327.13      363.06     49.94 o 
  -4   8   8     7082.29     7047.75    310.26 o 
  -3   8   8      338.71      313.79     33.27 o 
  -2   8   8     3081.29     2945.38    144.47 o 
  -1   8   8        5.73       -1.52     12.17 o 
   0   8   8     4334.12     4239.74    196.99 o 
   1   8   8      177.73      168.77     39.92 o 
  -5   0   9     3709.87     3729.45    229.83 o 
  -3   0   9     4322.60     4346.13    262.45 o 
  -1   0   9     1015.25     1037.11     57.69 o 
   1   0   9     3768.77     3909.38    226.96 o 
   3   0   9     3195.39     2933.04    176.37 o 
   5   0   9      101.23      127.52     19.95 o 
   7   0   9      876.40      845.94     68.46 o 
  -8   1   9        3.68       -4.33     13.87 o 
  -7   1   9    11241.86    11694.86    704.02 o 
  -6   1   9      293.87      251.19     32.59 o 
  -5   1   9    23632.02    23697.28    978.23 o 
  -4   1   9      457.81      496.75     49.13 o 
  -3   1   9    24755.15    25411.68   1040.81 o 
  -2   1   9      622.77      683.13     28.72 o 
  -1   1   9    32998.89    37123.24   1613.70 o 
   0   1   9       13.95       21.77      4.26 o 
   1   1   9    23260.40    23632.16    851.95 o 
   2   1   9      508.16      517.08     23.17 o 
   3   1   9    11815.16    11319.63    456.54 o 
   4   1   9        4.55        9.10      8.23 o 
   5   1   9    11194.30    10781.80    438.67 o 
   6   1   9       55.53       67.58     12.08 o 
   7   1   9    10740.75    10626.19    436.57 o 
   8   1   9       39.39       44.43     12.87 o 
  -9   2   9      409.79      520.31     59.12 o 
  -8   2   9     8320.49     9745.44    596.85 o 
  -7   2   9     1246.07     1145.40    131.60 o 
  -6   2   9    10477.10    10172.21    423.77 o 
  -5   2   9     1075.82     1179.76     86.26 o 
  -4   2   9    17151.68    17864.05    596.93 o 
  -3   2   9      948.56     1026.34     41.55 o 
  -2   2   9    13920.76    13715.41    513.15 o 
  -1   2   9     1069.52     1072.27     54.10 o 
   0   2   9    18626.48    20381.35    998.06 o 
   1   2   9      244.69      277.94     20.56 o 
   2   2   9    15267.30    15916.02    849.67 o 
   3   2   9      637.66      635.35     28.82 o 
   4   2   9     6033.21     6030.44    308.63 o 
   5   2   9      105.10      131.18     24.18 o 
   6   2   9    10855.42    10970.44    370.68 o 
   7   2   9       15.10       10.78      9.18 o 
   8   2   9     6592.30     6784.24    288.61 o 
 -10   3   9      485.34      642.60     70.87 o 
  -9   3   9       91.52      118.77     18.58 o 
  -8   3   9      162.21      178.44     41.87 o 
  -7   3   9      107.64      117.53     30.36 o 
  -6   3   9       96.70       94.88     43.37 o 
  -5   3   9     1617.53     1586.91    127.07 o 
  -4   3   9      246.24      250.09     25.85 o 
  -3   3   9      897.70      913.20    124.82 o 
  -2   3   9       78.32      103.89     22.99 o 
  -1   3   9      660.19      660.93     39.26 o 
   0   3   9     2091.25     2035.23    186.63 o 
   1   3   9       56.65       78.00     11.92 o 
   2   3   9     1652.17     1679.60    146.51 o 
   3   3   9     2942.54     3098.81    304.70 o 
   4   3   9      351.99      393.35     24.90 o 
   5   3   9      349.26      464.36     30.25 o 
   6   3   9       23.85       35.60      9.08 o 
   7   3   9       93.72      129.78     17.65 o 
   8   3   9      312.22      324.04     52.11 o 
 -10   4   9     6141.44     6209.74   1800.69 o 
  -9   4   9       94.40      117.82     24.94 o 
  -8   4   9    12677.09    13260.97   2780.09 o 
  -7   4   9       95.77       84.85     15.71 o 
  -6   4   9    12245.48    11592.02    485.06 o 
  -5   4   9        0.67       -1.80      7.50 o 
  -4   4   9    12505.43    12278.02   1480.51 o 
  -3   4   9        1.49       14.39      9.16 o 
  -2   4   9    15683.50    15946.26   1007.47 o 
  -1   4   9       69.24       67.45     13.56 o 
   0   4   9    16305.31    16748.52    889.18 o 
   1   4   9      707.20      752.43     50.58 o 
   2   4   9    15136.72    16235.94    583.05 o 
   3   4   9      506.25      512.36     47.74 o 
   4   4   9    10049.46     9980.73    997.49 o 
   5   4   9       58.59       62.73      9.34 o 
   6   4   9     9626.83     9558.21    977.54 o 
   7   4   9       29.94       29.26     12.87 o 
  -9   5   9     2586.13     2646.94    686.38 o 
  -8   5   9       65.63       67.02     22.76 o 
  -7   5   9     5566.90     5525.36    662.82 o 
  -6   5   9       27.68       11.33     12.25 o 
  -5   5   9     7792.49     7561.69    324.84 o 
  -4   5   9     1228.86     1135.54    107.43 o 
  -3   5   9     6184.57     6148.80    653.77 o 
  -2   5   9      320.69      270.04     43.67 o 
  -1   5   9     6129.75     6307.00    429.25 o 
   0   5   9      829.70      823.16     50.50 o 
   1   5   9     6049.88     6017.86    232.93 o 
   2   5   9        8.54        5.77      7.18 o 
   3   5   9     5549.10     5640.73    648.96 o 
   4   5   9      412.32      426.76     32.06 o 
   5   5   9     2556.22     2368.07    188.07 o 
   6   5   9      436.27      443.96     39.19 o 
  -8   6   9      722.44      732.27    112.76 o 
  -7   6   9      386.75      372.73     33.82 o 
  -6   6   9     1107.07     1072.83    115.28 o 
  -5   6   9      453.28      418.46     36.30 o 
  -4   6   9     1242.53     1269.74     71.74 o 
  -3   6   9     1505.34     1526.26    191.48 o 
  -2   6   9      957.87      911.77    124.39 o 
  -1   6   9      511.74      473.71     37.83 o 
   0   6   9      603.52      661.34     45.60 o 
   1   6   9      205.13      168.21     16.83 o 
   2   6   9     1098.87     1167.12     53.48 o 
   3   6   9      514.81      560.64     33.19 o 
   4   6   9     1442.64     1370.83     75.16 o 
   5   6   9      471.06      455.27     64.11 o 
  -6   7   9       74.96       74.63     18.63 o 
  -5   7   9    10565.19    10386.87    443.65 o 
  -4   7   9      107.34      109.40     22.05 o 
  -3   7   9     6898.26     6783.94    542.47 o 
  -2   7   9       40.38       14.70     14.19 o 
  -1   7   9     9238.89     8702.86   1114.14 o 
   0   7   9       80.25       81.97     26.88 o 
   1   7   9     5755.32     5901.80    302.68 o 
   2   7   9        0.91       -2.02     11.35 o 
   3   7   9     6506.36     6967.78    348.21 o 
  -2   8   9     1590.86     1613.02     91.34 o 
  -1   8   9      461.84      421.56     40.60 o 
  -6   0  10    15985.10    14664.50    868.50 o 
  -4   0  10    14209.17    14758.83    867.47 o 
  -2   0  10    23368.30    26221.79   1532.02 o 
   0   0  10    39323.98    41058.00   1656.25 o 
   2   0  10    20187.88    18580.28   1049.13 o 
   4   0  10    12551.07    12104.24    692.39 o 
   6   0  10     7605.76     7622.08    447.50 o 
   8   0  10     9460.19     9483.11    558.88 o 
  -8   1  10     1395.59     1546.07    115.66 o 
  -7   1  10     3273.60     3080.55    203.00 o 
  -6   1  10     2374.45     2093.76    141.62 o 
  -5   1  10     5246.21     5057.84    217.33 o 
  -4   1  10     1225.34     1224.52     58.71 o 
  -3   1  10     4435.33     4515.47    156.66 o 
  -2   1  10     1932.04     2006.69     73.33 o 
  -1   1  10     4750.17     4897.87    209.56 o 
   0   1  10      567.80      619.21     31.79 o 
   1   1  10     9615.52     9859.79    336.34 o 
   2   1  10     2404.74     2417.69     90.93 o 
   3   1  10     3857.07     3853.85    134.38 o 
   4   1  10      781.77      761.11     40.86 o 
   5   1  10     1988.92     2000.37     92.03 o 
   6   1  10      247.22      247.21     22.13 o 
   7   1  10     1410.19     1337.69     69.19 o 
   8   1  10       59.93       66.91     15.48 o 
  -9   2  10     1112.24     1257.62    103.96 o 
  -8   2  10     2814.71     3187.29    214.67 o 
  -7   2  10      408.11      345.68     43.05 o 
  -6   2  10     6596.59     6035.82    374.29 o 
  -5   2  10      653.31      679.58     64.09 o 
  -4   2  10    11256.71    11872.45    497.82 o 
  -3   2  10      586.40      664.41     29.98 o 
  -2   2  10     9725.56    10124.28    386.76 o 
  -1   2  10       12.74       19.65      7.39 o 
   0   2  10     4620.92     4915.74    210.22 o 
   1   2  10      381.12      393.45     20.08 o 
   2   2  10     6587.87     6988.81    344.63 o 
   3   2  10      998.35     1000.37     41.67 o 
   4   2  10     6617.68     6342.96    371.86 o 
   5   2  10     1070.63     1056.90     53.61 o 
   6   2  10     3006.92     2957.83    132.35 o 
   7   2  10        3.81       -1.26      6.24 o 
 -10   3  10      299.20      392.54     54.71 o 
  -9   3  10     9995.23    12459.36    759.89 o 
  -8   3  10       47.87       44.65     22.98 o 
  -7   3  10    14924.94    14772.16    612.71 o 
  -6   3  10       14.42        9.01      9.04 o 
  -5   3  10    17936.10    18025.59   1895.98 o 
  -4   3  10       44.92       52.19     12.50 o 
  -3   3  10    26261.86    27559.20   1235.05 o 
  -2   3  10      427.35      422.87     29.79 o 
  -1   3  10    18222.07    18089.93   1284.31 o 
   0   3  10       61.21       82.89     20.60 o 
   1   3  10    19704.14    23096.48   1356.01 o 
   2   3  10       32.05       37.08     10.41 o 
   3   3  10    15773.49    16639.15   1609.07 o 
   4   3  10        0.56       -5.67      6.55 o 
   5   3  10    10731.61    10905.63    948.64 o 
   6   3  10        1.04        6.99      7.25 o 
   7   3  10     8643.07     8785.64    481.70 o 
 -10   4  10      624.20      764.02     79.19 o 
  -9   4  10      707.37      896.96     85.34 o 
  -8   4  10      622.45      839.41     75.95 o 
  -7   4  10      796.36      764.88     48.35 o 
  -6   4  10      885.53      923.32     54.90 o 
  -5   4  10      346.88      306.50     28.57 o 
  -4   4  10      569.24      594.62     40.41 o 
  -3   4  10      110.51      114.51     17.51 o 
  -2   4  10      517.97      640.74     80.53 o 
  -1   4  10     1336.30     1295.13     69.18 o 
   0   4  10      833.36      911.94     52.67 o 
   1   4  10     1475.22     1562.78     93.87 o 
   2   4  10     1629.34     1757.15    121.15 o 
   3   4  10      530.89      472.40     76.15 o 
   4   4  10     1261.83     1375.66    150.95 o 
   5   4  10      322.85      295.56     39.26 o 
   6   4  10      406.00      404.69     25.93 o 
  -9   5  10     3563.21     3836.75    763.89 o 
  -8   5  10      194.24      201.50     34.50 o 
  -7   5  10     4909.46     4859.42    418.76 o 
  -6   5  10       71.58       81.89     17.78 o 
  -5   5  10     4396.37     4242.81    301.97 o 
  -4   5  10      390.46      362.62     50.64 o 
  -3   5  10     9450.60     9308.19   1021.21 o 
  -2   5  10     1673.97     1728.58    183.75 o 
  -1   5  10     8447.24     8883.23    649.75 o 
   0   5  10      758.33      738.48     91.76 o 
   1   5  10     7136.23     7265.55    321.23 o 
   2   5  10      297.83      312.59     28.96 o 
   3   5  10     3842.56     3925.22    437.51 o 
   4   5  10      667.16      671.95    156.73 o 
   5   5  10     3973.61     3333.01    219.15 o 
  -7   6  10        2.57       19.49     12.98 o 
  -6   6  10     4243.12     4071.48    187.56 o 
  -5   6  10       14.94        8.51     21.67 o 
  -4   6  10     7042.17     6720.37    891.13 o 
  -3   6  10      252.85      186.84     25.55 o 
  -2   6  10     9724.96     9829.22   1064.04 o 
  -1   6  10      197.39      201.34     26.13 o 
   0   6  10     9612.57    10007.34    428.22 o 
   1   6  10      196.18      234.11     27.09 o 
   2   6  10     7479.02     8245.89    356.59 o 
   3   6  10       50.37       43.48     14.09 o 
   4   6  10     5132.57     4611.32    208.49 o 
  -5   7  10      235.97      246.42     30.28 o 
  -4   7  10      177.86      168.11     26.20 o 
  -3   7  10      267.49      260.90     31.26 o 
  -2   7  10     1177.85     1093.35     68.51 o 
  -1   7  10      577.48      563.30     44.92 o 
   0   7  10      823.07      951.18    134.42 o 
   1   7  10       80.11       87.64     20.99 o 
   2   7  10     1084.52     1105.11     84.44 o 
  -5   0  11      433.40      412.04     36.98 o 
  -3   0  11      137.97      140.61     19.53 o 
  -1   0  11     1059.81     1164.04     81.02 o 
   1   0  11     2938.17     2841.14    123.03 o 
   3   0  11     1607.16     1487.44     97.49 o 
   5   0  11      647.69      612.23     51.82 o 
   7   0  11      804.41      747.14     64.91 o 
  -7   1  11    14164.10    12895.05    773.15 o 
  -6   1  11        4.26       -5.20      9.53 o 
  -5   1  11    15133.69    14763.92    615.69 o 
  -4   1  11      722.58      727.11     59.78 o 
  -3   1  11    13844.13    15228.00    633.85 o 
  -2   1  11     2380.03     2641.25    118.01 o 
  -1   1  11    14221.86    14930.89    500.80 o 
   0   1  11      279.41      298.40     20.60 o 
   1   1  11    10592.63    10744.93    357.70 o 
   2   1  11       34.89       32.73      6.39 o 
   3   1  11    11197.17    11058.78    370.33 o 
   4   1  11        5.21       15.30      6.55 o 
   5   1  11     9780.17     9429.04    387.21 o 
   6   1  11      460.65      471.81     32.62 o 
   7   1  11     6232.92     6122.19    260.84 o 
  -9   2  11      271.65      331.73     46.89 o 
  -8   2  11     9267.39     9893.03    604.19 o 
  -7   2  11     1246.10     1168.41     92.77 o 
  -6   2  11    10242.94     9045.50    549.02 o 
  -5   2  11      441.44      419.82     42.20 o 
  -4   2  11    14501.54    14468.77    857.47 o 
  -3   2  11       42.40       44.53      8.82 o 
  -2   2  11    17434.51    17745.78    595.92 o 
  -1   2  11       35.40       28.80      9.01 o 
   0   2  11    17254.89    16848.12   2182.75 o 
   1   2  11      244.58      299.48     55.16 o 
   2   2  11    15368.92    15184.82   1359.18 o 
   3   2  11     2183.98     2142.53    116.78 o 
   4   2  11     8543.51     8608.74    461.91 o 
   5   2  11      632.28      662.03     32.89 o 
   6   2  11     5495.51     5427.51    191.37 o 
   7   2  11       35.36       50.52     11.42 o 
 -10   3  11      270.11      276.98     46.89 o 
  -9   3  11      697.63      853.00     80.99 o 
  -8   3  11     1048.49     1160.10     96.49 o 
  -7   3  11      294.13      302.73     42.57 o 
  -6   3  11     3267.09     2835.17    190.67 o 
  -5   3  11     1410.63     1500.15    181.28 o 
  -4   3  11     1832.42     1799.26     99.03 o 
  -3   3  11      107.37      132.95     17.88 o 
  -2   3  11      717.51      710.98     43.45 o 
  -1   3  11      457.67      553.89     77.45 o 
   0   3  11     1572.55     1556.27     78.10 o 
   1   3  11       89.33      169.73     71.56 o 
   2   3  11      938.48      900.06    131.43 o 
   3   3  11     1303.39     1307.77    200.68 o 
   4   3  11     1344.95     1268.01    157.98 o 
   5   3  11       70.56       87.39     12.49 o 
   6   3  11      373.90      374.94     35.53 o 
  -9   4  11       31.26       61.12     27.74 o 
  -8   4  11    12178.24    13171.33    799.57 o 
  -7   4  11      200.37      193.56     35.59 o 
  -6   4  11     8846.60     8378.24    628.98 o 
  -5   4  11      475.18      504.09     94.17 o 
  -4   4  11     8428.70     8703.41    907.04 o 
  -3   4  11        4.22       14.45     10.74 o 
  -2   4  11    19997.48    20447.63    844.75 o 
  -1   4  11       99.22       92.10     16.97 o 
   0   4  11    20337.17    20801.42   1723.21 o 
   1   4  11       24.49       35.77     17.56 o 
   2   4  11    16821.16    14773.85   2889.45 o 
   3   4  11      306.11      310.91     44.95 o 
   4   4  11     7912.55     7224.12   1243.84 o 
   5   4  11       73.87       52.33     14.56 o 
   6   4  11     6043.36     5900.35   1016.34 o 
  -8   5  11      693.32      688.86     48.03 o 
  -7   5  11     3782.61     3847.16    178.34 o 
  -6   5  11      151.14      165.51     24.08 o 
  -5   5  11     3388.34     3166.30    431.43 o 
  -4   5  11     2027.80     2014.05    220.79 o 
  -3   5  11     4421.30     4209.12    554.06 o 
  -2   5  11      344.62      333.38     33.67 o 
  -1   5  11     5540.65     5565.69    247.52 o 
   0   5  11     1429.54     1531.58     82.25 o 
   1   5  11     5005.37     5301.85    277.43 o 
   2   5  11       11.25       22.54     17.34 o 
   3   5  11     5969.25     5516.89   1092.86 o 
   4   5  11      288.37      266.35     76.42 o 
   5   5  11     2804.85     2651.71    460.21 o 
  -7   6  11      703.64      723.00     51.10 o 
  -6   6  11      343.62      385.71     77.31 o 
  -5   6  11      782.68      776.40    129.17 o 
  -4   6  11     1626.68     1545.26    223.70 o 
  -3   6  11      372.88      390.56     44.75 o 
  -2   6  11      740.24      717.09     67.74 o 
  -1   6  11      540.73      550.18     43.56 o 
   0   6  11     1728.88     1891.14    158.74 o 
   1   6  11      385.41      431.27     37.61 o 
   2   6  11      871.95      956.01     60.86 o 
   3   6  11      916.15      953.25    163.04 o 
  -4   7  11       18.23       12.51     15.64 o 
  -3   7  11     4727.72     4498.00    489.27 o 
  -2   7  11       90.65       78.43     20.42 o 
  -1   7  11     8703.38     8935.25   1086.63 o 
   0   7  11       27.75       29.20     17.96 o 
   1   7  11     5348.23     5710.73    288.17 o 
  -6   0  12    22388.03    21437.69   1261.10 o 
  -4   0  12    10871.22    11630.33    689.38 o 
  -2   0  12     6310.63     7127.47    429.18 o 
   0   0  12    36620.81    37669.75   2199.91 o 
   2   0  12    13739.86    13253.83    544.53 o 
   4   0  12    17851.84    17176.30    978.42 o 
   6   0  12     5550.25     5473.54    330.53 o 
  -7   1  12     3708.64     3430.55    223.30 o 
  -6   1  12     1462.24     1376.11     99.55 o 
  -5   1  12     4815.90     4772.65    295.33 o 
  -4   1  12      701.01      731.03     39.92 o 
  -3   1  12      875.98      957.91     49.68 o 
  -2   1  12      276.50      301.54     21.58 o 
  -1   1  12     4788.54     5028.84    217.44 o 
   0   1  12      590.70      584.84     30.34 o 
   1   1  12     7189.74     7249.36    365.38 o 
   2   1  12     2144.41     2126.90     97.80 o 
   3   1  12     3727.55     3639.67    128.97 o 
   4   1  12      457.56      469.34     25.40 o 
   5   1  12     2215.98     2247.52    105.20 o 
   6   1  12      691.16      660.79     41.53 o 
  -8   2  12     3336.91     3433.62    228.49 o 
  -7   2  12      705.68      582.08     56.64 o 
  -6   2  12     6694.36     6015.59    373.35 o 
  -5   2  12     3008.69     2957.40    192.72 o 
  -4   2  12     6563.86     6407.55    391.27 o 
  -3   2  12     4572.69     4841.59    209.64 o 
  -2   2  12     5887.46     5791.27    248.73 o 
  -1   2  12       83.87       85.87     18.65 o 
   0   2  12     2307.73     2247.55    169.23 o 
   1   2  12     2620.43     2604.30    156.72 o 
   2   2  12     7014.17     6801.61    502.63 o 
   3   2  12      524.41      577.74     36.55 o 
   4   2  12     4709.23     4611.85    320.22 o 
   5   2  12     2570.70     2656.51    100.15 o 
   6   2  12     3279.82     3229.35    120.35 o 
  -9   3  12     7913.21     9293.45    574.52 o 
  -8   3  12        3.35       -6.07     13.43 o 
  -7   3  12    12790.36    11410.02    693.03 o 
  -6   3  12        4.35        3.47     12.57 o 
  -5   3  12    11376.82    10406.19    628.88 o 
  -4   3  12      197.33      149.75     26.48 o 
  -3   3  12    20000.16    19600.23    807.99 o 
  -2   3  12     1606.70     1619.09     64.58 o 
  -1   3  12    15352.20    15766.88    651.91 o 
   0   3  12      111.88       90.01     15.47 o 
   1   3  12    17280.33    15503.28   2710.89 o 
   2   3  12       25.20       27.40     10.54 o 
   3   3  12    10755.46    10528.78   1620.23 o 
   4   3  12       52.08       49.41     13.03 o 
   5   3  12    10079.59     9615.89    943.85 o 
   6   3  12       13.47       16.04     13.87 o 
  -9   4  12      317.49      320.48     48.20 o 
  -8   4  12      650.83      694.24     70.08 o 
  -7   4  12      782.68      842.27     77.12 o 
  -6   4  12      862.42      796.69     72.82 o 
  -5   4  12     3511.01     3480.19    503.70 o 
  -4   4  12     2470.29     2521.08    310.36 o 
  -3   4  12     1226.49     1302.94    135.62 o 
  -2   4  12      472.48      417.40     33.92 o 
  -1   4  12     2524.48     2666.31    127.36 o 
   0   4  12     2476.02     2474.45    119.39 o 
   1   4  12      315.64      296.26     37.36 o 
   2   4  12      406.75      400.59     55.42 o 
   3   4  12     1452.00     1401.28    249.29 o 
   4   4  12     1102.66      976.78    195.80 o 
   5   4  12      807.22      782.71    171.20 o 
  -8   5  12       46.91      106.21     30.78 o 
  -7   5  12     4960.81     5133.67    333.27 o 
  -6   5  12      799.36      788.86    154.47 o 
  -5   5  12     3781.75     3569.34    778.20 o 
  -4   5  12      227.60      213.54     27.31 o 
  -3   5  12     7684.99     7391.36    811.99 o 
  -2   5  12      832.24      923.90    106.38 o 
  -1   5  12     6031.66     6166.37    273.02 o 
   0   5  12       26.75       31.22     14.16 o 
   1   5  12     5831.61     6043.37    267.67 o 
   2   5  12       70.23       51.40     14.56 o 
   3   5  12     3804.09     3497.04    707.95 o 
   4   5  12      323.43      305.37     58.19 o 
  -6   6  12    10239.78    10269.74    866.16 o 
  -5   6  12      561.58      464.14     54.81 o 
  -4   6  12     6115.87     6012.27    970.58 o 
  -3   6  12       44.40       32.95     17.34 o 
  -2   6  12     8398.40     8670.44    781.56 o 
  -1   6  12      188.84      173.18     32.11 o 
   0   6  12     5793.70     6242.64    334.43 o 
   1   6  12        1.59        7.58     13.07 o 
   2   6  12     9442.60    10373.75    631.90 o 
  -2   7  12      298.06      314.99     41.03 o 
  -5   0  13     1736.77     1653.37    112.95 o 
  -3   0  13     4008.08     4259.41    264.34 o 
  -1   0  13     5813.19     6295.56    383.05 o 
   1   0  13      711.72      651.62     54.48 o 
   3   0  13      145.88      133.19     21.26 o 
   5   0  13      287.99      287.88     35.61 o 
  -7   1  13     9369.24     8379.22    511.29 o 
  -6   1  13       13.59        0.43     11.27 o 
  -5   1  13    16452.31    16265.38    963.27 o 
  -4   1  13     2871.59     2841.30    128.46 o 
  -3   1  13     6938.97     7602.47    324.03 o 
  -2   1  13       59.21       47.93     10.41 o 
  -1   1  13    19385.60    20033.94    833.90 o 
   0   1  13     1892.47     2025.50     95.70 o 
   1   1  13    12874.43    12618.90    752.09 o 
   2   1  13      120.20      118.92     15.02 o 
   3   1  13    17569.35    16901.63    751.70 o 
   4   1  13     1197.53     1147.92     61.39 o 
   5   1  13     6603.59     6730.11    289.18 o 
   6   1  13      135.08      145.54     16.36 o 
  -8   2  13     4020.27     3970.53    260.10 o 
  -7   2  13      350.12      313.26     40.84 o 
  -6   2  13    15071.94    14008.57    838.48 o 
  -5   2  13      166.93      223.48     31.68 o 
  -4   2  13    15592.37    15770.45    936.49 o 
  -3   2  13     3975.69     4324.04    189.77 o 
  -2   2  13     7890.69     8054.40    373.21 o 
  -1   2  13      692.83      709.01     44.67 o 
   0   2  13     3982.11     3806.72    325.21 o 
   1   2  13      103.03       97.80     22.34 o 
   2   2  13     9659.44     9299.04    653.00 o 
   3   2  13      579.25      614.25     50.26 o 
   4   2  13     7711.14     7528.76    407.03 o 
   5   2  13      100.35      103.16     17.48 o 
  -9   3  13      765.61      932.02     85.36 o 
  -8   3  13     1795.28     1650.50    126.32 o 
  -7   3  13      146.89       98.04     26.46 o 
  -6   3  13     1618.63     1432.95    109.62 o 
  -5   3  13      115.91      115.81     25.59 o 
  -4   3  13     4760.08     4486.39    284.24 o 
  -3   3  13      965.46      958.44     76.85 o 
  -2   3  13      705.29      734.04     67.33 o 
  -1   3  13       40.68       93.73     15.92 o 
   0   3  13      631.89      620.23    133.47 o 
   1   3  13     2869.62     2720.34    294.76 o 
   2   3  13     1365.77     1343.67    117.51 o 
   3   3  13       56.04       45.23     20.16 o 
   4   3  13     2895.09     2628.31    400.17 o 
   5   3  13      357.10      371.44     48.21 o 
  -8   4  13     9768.49     9624.15    594.49 o 
  -7   4  13       22.33       -5.63     14.74 o 
  -6   4  13     7636.70     6488.91    408.46 o 
  -5   4  13      113.15      129.25     28.63 o 
  -4   4  13    16411.28    15290.25    915.49 o 
  -3   4  13      364.10      353.96     57.79 o 
  -2   4  13     9004.64     8703.67    373.45 o 
  -1   4  13        4.38       10.65     11.03 o 
   0   4  13     9300.62     9789.02    416.42 o 
   1   4  13      434.55      383.65     60.43 o 
   2   4  13     8232.00     7192.91   1401.36 o 
   3   4  13      206.34      166.49     39.93 o 
   4   4  13     5754.36     5173.61   1023.40 o 
  -7   5  13     3573.27     3307.81    227.38 o 
  -6   5  13     1764.27     1439.72    115.30 o 
  -5   5  13     7102.46     5984.22    380.68 o 
  -4   5  13       44.80       39.57     17.56 o 
  -3   5  13     4875.59     5033.94    403.94 o 
  -2   5  13      315.80      274.42     31.30 o 
  -1   5  13     3179.41     3419.58    162.80 o 
   0   5  13      290.15      334.05     39.08 o 
   1   5  13     6294.52     6765.22    420.65 o 
   2   5  13     1711.96     1535.20    278.49 o 
   3   5  13     4238.53     3658.93    749.49 o 
  -5   6  13       46.88       36.82     17.99 o 
  -4   6  13     1221.12     1146.17    144.80 o 
  -3   6  13     1330.36     1352.84    100.54 o 
  -2   6  13     1323.00     1256.42    150.37 o 
  -1   6  13      420.48      484.13     43.51 o 
   0   6  13      621.07      651.65     50.02 o 
   1   6  13      324.20      328.34     35.99 o 
  -4   0  14    15883.86    17690.12   1045.07 o 
  -2   0  14    32599.48    35970.73   2105.35 o 
   0   0  14    11615.58    11647.04    695.87 o 
   2   0  14    16105.39    15161.35    902.02 o 
   4   0  14    11321.22    11179.32    674.63 o 
  -7   1  14     2156.37     2069.03    144.77 o 
  -6   1  14     1287.04     1091.16     85.31 o 
  -5   1  14     2949.75     3008.17    195.85 o 
  -4   1  14     1127.26     1246.45     63.96 o 
  -3   1  14     5197.05     5531.91    240.58 o 
  -2   1  14     4857.71     5321.86    232.19 o 
  -1   1  14      740.95      869.18     48.51 o 
   0   1  14      539.48      582.12     52.22 o 
   1   1  14     2326.95     2333.20    110.41 o 
   2   1  14      780.40      896.94     72.78 o 
   3   1  14     3722.28     3569.00    231.15 o 
   4   1  14      582.97      567.72     38.14 o 
   5   1  14     1669.34     1583.81     82.01 o 
  -8   2  14     2154.29     1791.99    133.21 o 
  -7   2  14      415.58      402.04     48.68 o 
  -6   2  14     3705.79     3494.86    228.69 o 
  -5   2  14      695.73      693.96     61.86 o 
  -4   2  14     7981.39     7783.09    475.19 o 
  -3   2  14      656.17      729.85     42.62 o 
  -2   2  14     6268.01     6085.00    463.77 o 
  -1   2  14     4409.58     4394.34    300.97 o 
   0   2  14     7350.88     7547.63    460.96 o 
   1   2  14      256.59      248.36     33.87 o 
   2   2  14     3722.40     3548.40    288.18 o 
   3   2  14     1059.32     1082.03     79.66 o 
   4   2  14     3211.03     3304.23    218.13 o 
   5   2  14      624.21      626.71     59.61 o 
  -9   3  14     7524.60     7789.43    487.58 o 
  -8   3  14        1.14       -7.80     15.60 o 
  -7   3  14     6724.25     5739.73    364.96 o 
  -6   3  14       42.27       38.15     19.94 o 
  -5   3  14    11742.13    10709.51    649.63 o 
  -4   3  14     1141.47      990.69     81.28 o 
  -3   3  14    15825.97    16370.83    975.57 o 
  -2   3  14      109.95      122.75     26.02 o 
  -1   3  14     7400.13     8013.97    489.83 o 
   0   3  14        0.80        7.80     12.57 o 
   1   3  14    12032.15    11524.98   1689.30 o 
   2   3  14        7.31       11.05     10.42 o 
   3   3  14     7238.62     6699.46    946.18 o 
   4   3  14       12.71       23.76     21.24 o 
  -8   4  14      282.89      274.39     44.72 o 
  -7   4  14     1037.49      879.17     82.03 o 
  -6   4  14      762.88      787.13     74.05 o 
  -5   4  14      645.66      729.13     68.78 o 
  -4   4  14     1536.10     1424.01    109.94 o 
  -3   4  14     1829.09     1707.53    125.98 o 
  -2   4  14     1573.38     1707.17    124.88 o 
  -1   4  14     1241.69     1275.42     71.86 o 
   0   4  14      258.91      343.42     42.98 o 
   1   4  14     2547.69     2106.64    414.59 o 
   2   4  14     1035.94     1011.26     63.27 o 
   3   4  14      453.19      387.09     86.06 o 
  -6   5  14       30.19       28.17     20.81 o 
  -5   5  14     5645.25     4816.81    314.83 o 
  -4   5  14      449.79      484.66     57.38 o 
  -3   5  14     3445.29     3296.14    222.52 o 
  -2   5  14     1635.49     1562.74     87.69 o 
  -1   5  14     3239.68     3331.94    160.39 o 
   0   5  14       37.04       34.42     15.62 o 
   1   5  14     3402.42     2806.44    611.75 o 
   2   5  14      553.74      478.10    100.68 o 
  -3   6  14        2.07       30.53     18.45 o 
  -2   6  14     5176.64     5409.27    376.68 o 
  -1   6  14      141.70      130.44     29.71 o 
  -5   0  15     1919.39     1973.19    134.92 o 
  -3   0  15      730.83      733.40     61.88 o 
  -1   0  15     2207.56     2358.03    158.14 o 
   1   0  15     1915.67     1848.13    129.59 o 
   3   0  15     1138.57     1072.47     86.02 o 
  -6   1  15      384.86      379.37     44.76 o 
  -5   1  15    12419.64    12443.68    745.75 o 
  -4   1  15       48.56       60.10     12.90 o 
  -3   1  15    18109.81    20269.63    846.35 o 
  -2   1  15      813.10      937.16     52.72 o 
  -1   1  15    15314.03    15858.39    665.72 o 
   0   1  15      582.55      587.08     54.18 o 
   1   1  15     6047.75     5981.21    380.77 o 
   2   1  15       53.32       32.98     14.09 o 
   3   1  15     8125.31     8134.51    498.68 o 
   4   1  15      378.18      360.14     45.18 o 
  -7   2  15      844.80      744.43     69.74 o 
  -6   2  15     4495.39     4286.40    276.56 o 
  -5   2  15      481.70      429.65     46.97 o 
  -4   2  15     7691.37     7952.52    487.18 o 
  -3   2  15     1302.73     1272.71     97.56 o 
  -2   2  15     8109.34     8131.76    577.24 o 
  -1   2  15      253.42      251.16     26.27 o 
   0   2  15     6121.90     5975.28    486.56 o 
   1   2  15      393.26      426.31     46.06 o 
   2   2  15     6474.50     6764.43    419.47 o 
   3   2  15      326.41      294.46     40.39 o 
   4   2  15     6903.36     6867.61    428.41 o 
  -8   3  15      960.18      943.56     86.33 o 
  -7   3  15       71.64       63.30     22.98 o 
  -6   3  15      416.00      418.95     51.28 o 
  -5   3  15     1279.91     1237.72     98.81 o 
  -4   3  15     1068.45      985.89     82.96 o 
  -3   3  15      303.19      311.83     40.82 o 
  -2   3  15     2178.93     2412.23    165.89 o 
  -1   3  15      600.30      625.04     53.09 o 
   0   3  15     3967.81     3863.34    251.06 o 
   1   3  15      294.00      320.03     42.12 o 
   2   3  15      447.16      522.02     55.20 o 
   3   3  15       51.03       72.01     17.01 o 
  -7   4  15       42.59       26.88     21.24 o 
  -6   4  15     4516.49     3952.02    264.00 o 
  -5   4  15       16.53       32.51     20.80 o 
  -4   4  15     7383.42     7475.87    465.79 o 
  -3   4  15      333.78      229.34     37.35 o 
  -2   4  15     8886.33     9335.75    572.10 o 
  -1   4  15      635.46      691.14     65.72 o 
   0   4  15    10891.92    11878.88    719.22 o 
   1   4  15      221.17      224.12     25.73 o 
   2   4  15     6304.21     5219.14   1033.07 o 
  -5   5  15     4649.87     4314.91    287.21 o 
  -4   5  15      474.19      433.39     55.64 o 
  -3   5  15     4868.71     4791.56    312.32 o 
  -2   5  15      436.61      355.07     48.67 o 
  -1   5  15     5064.84     5219.51    335.89 o 
   0   5  15     1793.74     1720.27    130.61 o 
  -4   0  16    10534.74    12104.65    725.54 o 
  -2   0  16    19727.07    21544.55   1273.85 o 
   0   0  16    10664.94    11051.69    666.14 o 
   2   0  16     7276.54     7195.24    444.71 o 
  -6   1  16     2465.14     2517.66    172.28 o 
  -5   1  16     1992.55     2131.78    148.94 o 
  -4   1  16      646.33      719.64     64.43 o 
  -3   1  16     5121.90     5418.83    239.16 o 
  -2   1  16     1854.45     2020.66     99.31 o 
  -1   1  16     1890.20     1849.40     92.43 o 
   0   1  16     2305.85     2322.99    112.40 o 
   1   1  16     1803.29     1651.48     85.09 o 
   2   1  16     2824.66     2636.09    149.18 o 
   3   1  16     1335.22     1304.60     72.31 o 
  -7   2  16      906.33      854.00     77.60 o 
  -6   2  16     4834.68     4446.68    288.01 o 
  -5   2  16      741.89      634.19     61.42 o 
  -4   2  16     2553.36     2590.41    177.28 o 
  -3   2  16      224.77      295.16     40.37 o 
  -2   2  16     3334.68     3358.36    154.59 o 
  -1   2  16     1442.55     1308.80    145.75 o 
   0   2  16     4391.31     4438.85    315.65 o 
   1   2  16     1120.86     1060.70     63.09 o 
   2   2  16     3499.06     3683.07    242.82 o 
  -7   3  16     8239.78     7198.70    453.76 o 
  -6   3  16        1.42       50.27     22.97 o 
  -5   3  16     6797.30     6693.71    420.42 o 
  -4   3  16      407.35      450.64     51.71 o 
  -3   3  16     9709.52     9993.62    610.40 o 
  -2   3  16        2.25        0.00     13.87 o 
  -1   3  16    12937.51    12053.06    966.77 o 
   0   3  16       24.75       13.32     10.90 o 
   1   3  16    10896.34    11198.15    680.15 o 
   2   3  16       56.56       61.56     23.84 o 
  -6   4  16      382.13      503.06     60.82 o 
  -5   4  16     2297.39     1998.07    149.50 o 
  -4   4  16      283.42      244.44     40.38 o 
  -3   4  16      457.65      466.83     56.07 o 
  -2   4  16     1666.24     1776.32    133.61 o 
  -1   4  16      788.29      905.14     80.58 o 
   0   4  16     1753.03     1912.75    141.54 o 
  -3   0  17     2443.01     2582.50    175.34 o 
  -1   0  17      619.43      732.42     66.15 o 
   1   0  17     3766.77     3848.31    251.23 o 
  -6   1  17      743.91      720.29     67.94 o 
  -5   1  17     6255.44     6247.54    391.12 o 
  -4   1  17      699.63      698.85     65.31 o 
  -3   1  17     5621.51     5838.48    258.10 o 
  -2   1  17       87.15       92.73     16.35 o 
  -1   1  17     8022.38     7816.45    339.88 o 
   0   1  17       17.65       12.14     11.03 o 
   1   1  17     7088.69     6842.18    300.71 o 
   2   1  17      373.24      366.94     32.56 o 
  -7   2  17      330.74      369.14     51.25 o 
  -6   2  17     6388.99     6410.10    404.46 o 
  -5   2  17      455.54      449.89     51.73 o 
  -4   2  17     7082.62     7287.86    453.76 o 
  -3   2  17     1346.73     1357.24    106.69 o 
  -2   2  17     4963.90     4872.84    227.54 o 
  -1   2  17     1057.18     1011.20     88.81 o 
   0   2  17     9754.60     9035.45    723.43 o 
   1   2  17      969.57      931.66    109.23 o 
  -6   3  17     1255.80     1201.62    102.21 o 
  -5   3  17      538.32      543.58     60.01 o 
  -4   3  17     1640.34     1507.87    118.68 o 
  -3   3  17      268.73      317.79     45.15 o 
  -2   3  17     1031.73     1139.53     95.11 o 
  -1   3  17       53.75       67.20     25.58 o 
   0   3  17     1708.96     1581.75    139.74 o 
  -4   0  18    10840.80    11216.01    679.56 o 
  -2   0  18    10914.10    11128.71    674.76 o 
   0   0  18     5692.26     5650.44    358.12 o 
  -5   1  18     1822.60     1907.08    140.29 o 
  -4   1  18     1172.52     1098.18     91.26 o 
  -3   1  18     3858.50     4097.03    187.92 o 
  -2   1  18     2201.79     2396.41    118.10 o 
  -1   1  18     1673.97     1663.44     87.66 o 
   0   1  18     1738.10     1791.92     93.68 o 
  -5   2  18     1041.79     1078.33     93.35 o 
  -4   2  18     2471.84     2481.57    176.06 o 
  -3   2  18     2251.50     2382.03    169.67 o 
  -2   2  18     1928.87     1869.19    139.06 o 
  -1   2  18     1944.16     1792.72     93.21 o 
                                                 
